# Supplementary material for: Adaptive Evolution and Functional Differentiation of Testis-Expressed Genes in Theria
Source: Animals (Basel). 2024 Aug 9;14(16):2316. doi: 10.3390/ani14162316 (PMC11350913; doi:10.3390/ani14162316)
Supplement: Supplementary file 1 [file animals-14-02316-s001.zip]

Archive with 8 entries (8 files):
- Data Sheet 1.FASTA
- Data Sheet 2.FASTA
- Data Sheet 3.FASTA
- Data Sheet 4.FASTA
- Figure S1.pdf
- Table S1.XLSX
- Table S4.XLSX
- Tables S2, S3.XLSX
