# Supplementary material for: Adaptive Evolution and Functional Differentiation of Testis-Expressed Genes in Theria
Source: Animals (Basel). 2024 Aug 9;14(16):2316. doi: 10.3390/ani14162316 (PMC11350913; doi:10.3390/ani14162316)
Supplement: Supplementary file 1 [file animals-14-02316-s001.zip › Data Sheet 1.FASTA]

>human_ENSG00000088756
------ATGGAGGTGGAGGACTCGGGCGGCGTGGTGCTGACCGCCTACCACTCGTACGCGCGCGCCCAGCCCCCCAACGCCGAGTCGCGCTGCGCGCCCCGCGCCGCAGCC---------------AGCCACCCGCTC---AGCAGAAAATCCATTCCTCGCTGCCGAAGAATTAACAGGATGCTCTCCAATGAATCCCTC------CATCCTCCTGCCTTCAGCCGTTCCAACTCAGAAGCCTCCGTAGAC---AGCGCCTCCATGGAGGATTTCTGGCGGGAAATAGAAAGTATTAAAGACAGCAGCATGGGAGGGCAAGAAGAGCCACCGCCA------------------GCTGAGGTCACACCTGTGGATGAAGGAGAACTTGAAGCAGAATGGCTGCAAGATGTGGGTTTATCAACTCTGATCTCAGGTGATGAAGAGGAAGATGGCAAAGCCTTGCTCTCCACATTGACTCGAACCCAAGCAGCTGCCGTGCAAAAGAGATACCATACCTATACCCAAACCATGAGGAAAAAGGATAAGCAATCTATCAGGGATGTCAGAGACATTTTTGGAGTCAGTGAATCTCCTCCTCGTGATACCTGTGGCAACCACACTAATCAGCTGGATGGCACCAAGGAAGAAAGAGAGCTTCCAAGAGTTATCAAGACAAGTGGTTCCATGCCAGATGATGCTTCTCTCAACAGTACTACCCTGTCTGACGCATCCCAGGATAAAGAAGGGAGTTTTGCGGTTCCCAGGAGTGACTCTGTGGCTATACTTGAGACCATTCCAGTTCTACCAGTTCATTCCAATGGATCACCGGAGCCTGGACAG---CCAGTTCAGAATGCGATAAGTGATGATGATTTT------------CTGGAAAAGAACATTCCACCAGAGGCTGAAGAGCTGTCATTTGAAGTGTCTTATTCAGAAATGGTTACGGAGGCTCTAAAAAGAAATAAACTTAAGAAATCAGAG---ATTAAGAAAGAAGACTATGTTTTAACTAAATTTAATGTTCAGAAAACCAGATTTGGCTTAACTGAAGCAGGAGATCTGTCTGCTGAAGACATGAAGAAAATCCGCCATCTCTCTCTGATTGAATTGACTGCCTTTTTTGATGCCTTTGGAATTCAACTGAAAAGGAACAAAACAGAGAAAGTAAAAGGACGAGACAATGGGATTTTTGGAGTTCCACTTACAGTCCTCCTGGACGGTGACCGAAAGAAAGACCCTGGAGTGAAAGTTCCCCTGGTATTACAAAAATTTTTTGAGAAAGTTGAGGAATCAGGTCTGGAATCTGAAGGAATTTTTCGACTTTCAGGATGTACTGCTAAAGTCAAGCAATACCGTGAAGAACTTGATGCCAAGTTTAATGCTGATAAATTTAAATGGGACAAAATGTGCCATAGAGAAGCTGCAGTAATGTTGAAAGCGTTTTTCAGAGAACTACCCACCTCTCTCTTCCCTGTGGAATATATACCTGCCTTCATCAGTCTAATGGAAAGAGGGCCTCACGTCAAAGTACAGTTTCAAGCCTTACACCTCATGGTCATGGCGCTGCCTGATGCCAACAGAGATGCAGCTCAGGCCCTCATGACATTCTTCAATAAAGTGATTGCCAATGAATCAAAAAACCGAATGAGTCTGTGGAACATTTCTACAGTGATGGCACCAAACCTTTTCTTCAGTAGAAGCAAACACTCTGATTATGAAGAATTACTGTTAGCAAACACTGCGGCCCACATCATCCGCCTAATGCTTAAGTACCAGAAGATTTTGTGGAAGGTTCCATCTTTCTTAATCACTCAAGTAAGAAGAATGAATGAAGCCACGATG---CTATTGAAGAAGCAGCTC---------CCAAGTGTCAGGAAGCTGCTCAGGAGGAAGACCCTCGAGCGGGAGACTGCAAGC------------------CCCAAGACTTCAAAGGTACTGCAAAAATCACCCTCGGCAAGACGAATGTCTGACGTGCCGGAAGGAGTCATACGGGTCCATGCTCCACTTCTCTCCAAGGTGTCCATGGCCATTCAACTCAACAATCAAACCAAAGCCAAAGACATATTGGCAAAATTTCAATATGAAAACAGTCATGGTTCATCAGAATGTATTAAGATTCAGAACCAAAGGTTATATGAAATTGGAGGAAATATAGGAGAGCATTGCTTGGATCCAGATGCTTATATATTGGATGTATATCGTATAAATCCTCAAGCAGAATGGGTGATTAAACCCCAACAAAGTTCTTAA
>chimp_ENSPTRG00000009847
------ATGGAGGTGGAGGACTCGGGCGGCGTGGTGCTGACCGCCTACCACTCGTACGCCCGCGCCCAGCCCCCCAACGCCGAGTCGCGCTGCGCGCCCCGCGCCGCAGCC---------------AGCCACCCGCTC---AGCAGAAAATCCATTCCTCGCTGCCGAAGAATTAACAGGATGCTCTCCAATGAATCCCTC------CATCCTCCTGCCTTCAGCCGTTCCAACTCAGAAGCCTCCGTAGAC---AGTGCCTCCATGGAGGATTTCTGGCGGGAAATAGAAAGTATTAAAGACAGCAGCATGGGAGGGCAAGAAGAGCCACCGCCA------------------GCTGAGGTCACACCTGTGGATGAAGGAGAACTTGAAGCAGAATGGCTGCAAGATGTGGGTTTATCAACTCTGATCTCAGGTGATGAAGAGGAAGATGGCAAAGCCTTGCTCTCTACATTGACTCGAACCCAAGCAGCTGCCGTGGAAAAGAGATACAATACCTATACCCAAACCATGAGGAAAAAGAATAAGCAATCTATCAGGGATGTCAGAGACATTTTTGGAGTCAGTGAATCTCCTCCTCGTGATACCTGTGGCAACCACACTAATCAGCTGGATGGCACCAAGGAAGAAAGAGAGCTTCCAAGAGTTATCAAGACAAGTGGTTCCATGCCAGATGATGCTTCTCTCAACAGTACTACCCTGTCTGACGCATCCCAGGATAAAGAAGGGAGTTTTGCGGTTCCCAGGAGTGACTCTGTGGCTATACTTGAGACCATTCCAGTTGTACCAGTTCATTCCAATGGATCACCGGAGCCTGGACAG---CCAGTTCAGAATGCGATAAGTGATGATGATTTT------------CTGGAAAAGAACATTCCACCAGAGGCTGAAGAGCTGTCATTTGAAGTGTCTTATTCAGAAATGGTTACGGAGGCTCTAAAAAGAAATAAACTTAAGAAATCAGAG---ATTAAGAAAGAAGACTATGTTTTAACTAAATTTAATGTTCAGAAAACCAGATTTGGCTTAACTGAAGCAGGAGATCTGTCTGCTGAAGACATGAAGAAAATCCGCCATCTCTCTCTGATTGAATTGACTGCCTTTTTTGATGCCTTTGGAATTCAACTGAAAAGGAACAAAACAGAGAAAGTAAAAGGACGAGACAATGGGATTTTTGGAGTTCCACTTACAGTCCTCCTGGACAGTGACCGAAAGAAAGACGCTGGAGTGAAAGTTCCCCTGGTATTACAAAAATTTTTTGAGAAAGTTGAGGAATCAGGTCTGGAATCTGAAGGAATTTTTCGACTTTCAGGATGTACTGCTAAAGTCAAGCAATACCGTGAAGAACTTGATGCCAAGTTTAATGCTGATAAATTTAAATGGGACAAAATGTGCCATAGAGAAGCTGCAGTAATGTTGAAAGCGTTTTTCAGAGAACTACCCACCTCTCTCTTCCCTGTGGAATATATACCTGCCTTCATCAGTCTAATGGAAAGAGGGCCTCACGTCAAAGTACAGTTTCAAGCCTTACACCTCATGGTCATGGCGCTGCCTGATGCCAACAGAGATGCAGCTCAGGCCCTCATGACATTCTTCAATAAAGTGATTGCCAATGAATCAAAAAACCGAATGAGTCTGTGGAACATTTCTACAGTGATGGCACCAAACCTTTTCTTCAGTAGAAGCAAACACTCTGATTATGAAGAATTACTGTTAGCAAACACTGCGGCCCACATCATCCGCCTAATGCTTAAGTACCAGAAGATTTTGTGGAAGGTTCCGTCTTTCTTAATCACTCAAGTAAGAAGAATGAATGAAGCCACGATG---CTGTTGAAGAAGCAGCTC---------CCAAGTGTCAGGAAGCTGCTCAGGAGGAAGACCCTCGAGCGGGAGACTGCAAGC------------------CCCAAGACTTCAAAGGTACTGCAAAAATCACCCTCGGCAAGACGAATGTCTGACGTGCCGGAAGGAGTCATACGGGTCCATGCTCCACTTCTCTCCAAGGTGTCCATGGCCATTCAACTCAACAATCAAACCAAAGCCAAAGACATATTGGCAAAATTTCAATATGAAAACAGTCATGGTTCATCAGAATGTATTAAGATTCAGAACCAAAGGTTATATGAAGTTGGAGGAAATATAGGAGAGCATTGCTTGGATCCAGATGCTTATATATTGGATGTATATCGTATAAATCCTCAAGCAGAATGGGTGATTAAACCCCAACCAAGTTCTTAA
>bonobo_ENSPPAG00000027220
---------------------------------------------------------------------------------------------------------------------------------------------------AAATCCATTCCTCGCTGCCGAAGAATTAACAGGATGCTCTCCAATGAATCCCTC------CATCCTCCTGCCTTCAGCCGTTCCAACTCAGAAGCCTCCGTAGAC---AGCGCCTCCATGGAGGATTTCTGGCGGGAAATAGAAAGTATTAAAGACAGCAGCATGGGAGGGCAAGAAGAGCCACCGCCA------------------GCTGAGGTCACACCTGTGGATGAAGGAGAACTTGAAGCAGAATGGCTGCAAGATGTGGGTTTATCAACTCTGATCTCAGGTGATGAAGAGGAAGATGGCAAAGCCTTGCTCTCTACATTGACTCGAACCCAAGCAGCTGCCGTGGAAAAGAGATACAATACCTATACCCAAACCATGAGGAAAAAGAATAAGCAATCTATCAGGGATGTCAGAGACATTTTTGGAGTCAGTGAATCTCCTCCTCGTGATACCTGTGGCAACCACACTAATCAGCTGGATGGCACCAAGGAAGAAAGAGAGCTTCCAAGAGTTATCAAGACAAGTGGTTCCATGCCAGATGATGCTTCTCTCAACAGTACTACCCTGTCTGACGCATCCCAGGATAAAGAAGGGAGTTTTGCGGTTCCCAGGAGTGACTCTGTGGCTATACTTGAGACCATTCCAGTTGTACCAGTTCATTCCAATGGATCACCGGAGCCTGGACAG---CCAGTTCAGAATGCGATAAGTGATGATGATTTT------------CTGGAAAAGAACATTCCACCAGAGGCTGAAGAGCTGTCATTTGAAGTGTCTTATTCAGAAATGGTTACGGAGGCTCTAAAAAGAAATAAACTTAAGAAATCAGAG---ATTAAGAAAGAAGACTATGTTTTAACTAAATTTAATGTTCAGAAAACCAGATTTGGCTTAACTGAAGCAGGAGATCTGTCTGCTGAAGACATGAAGAAAATCCGCCATCTCTCTCTGATTGAATTGACTGCCTTTTTTGATGCCTTTGGAATTCAACTGAAAAGGAACAAAACAGAGAAAGTAAAAGGACGAGACAATGGGATTTTTGGAGTTCCACTTACAGTTCTCCTGGACAGTGACCGAAAGAAAGACCCTGGAGTGAAAGTTCCCCTGGTATTACAAAAATTTTTTGAGAAAGTTGAGGAATCAGGTCTGGAATCTGAAGGAATTTTTCGACTTTCAGGATGTACTGCTAAAGTCAAGCAATACCGTGAAGAACTTGATGCCAAGTTTAATGCTGATAAATTTAAATGGGACAAAATGTGCCATAGAGAAGCTGCAGTAATGTTGAAAGCGTTTTTCAGAGAACTACCCACCTCTCTCTTCCCTGTGGAATATATACCTGCCTTCATCAGTCTAATGGAAAGAGGGCCTCACGTCAAAGTACAGTTTCAAGCCTTACACCTCATGGTCATGGCGCTGCCTGATGCCAACAGAGATGCAGCTCAGGCCCTCATGACATTCTTCAATAAAGTGATTGCCAATGAATCAAAAAACCGAATGAGTCTGTGGAACATTTCTACAGTGATGGCACCAAACCTTTTCTTCAGTAGAAGCAAACACTCTGATTATGAAGAATTACTGTTAGCAAACACTGCGGCCCACATCATCCGCCTAATGCTTAAGTACCAGAAGATTTTGTGGAAGGTTCCGTCTTTCTTAATCACTCAAGTAAGAAGAATGAATGAAGCCACGATG---CTGTTGAAGAAGCAGCTC---------CCAAGTGTCAGGAAGCTGCTCAGGAGGAAGACCCTCGAGCGGGAGACTGCAAGC------------------CCCAAGACTTCAAAGGTACTGCAAAAATCACCCTCGGCAAGACGAATGTCTGACGTGCCGGAAGGAGTCATACGGGTCCATGCTCCACTTCTCTCCAAGGTGTCCATGGCCATTCAACTCAACAATCAAACCAAAGCCAAAGACATATTGGCAAAATTTCAATATGAAAACAGTCATGGTTCATCAGAATGTATTAAGATTCAGAACCAAAGGTTATATGAAGTTGGAGGAAATATAGGAGAGCATTGCTTGGATCCAGATGCTTATATATTGGATGTATATCGTATAAATCCTCAAGCAGAATGGGTGATTAAACCCCAACCAAGTTCTTAA
>gorilla_ENSGGOG00000000529
------ATGGAGGTGGAGGACTCGGGTGGCGTGGTGCTGACCGCCTACCACTCGTACGCCCGCGCCCAGCCCCCCAACGCCGAGTCGCGCTGCGCGCCCCGCGCCGCAGCC---------------AGCCACCCGCTC---AGCAGAAAATCCATTCCTCGCTGCCGAAGAATTAACAGGATGCTCTCCAATGAATCCCTC------CATCCTCCTGCCTTCAGCCGTTCCAACTCAGAAGCCTCCGTAGAC---AGCGCCTCCATGGAGGATTTCTGGCGGGAAATAGAAAGTATTAAAGACAGCAGCATGGGAGGGCAAGAAGAGCCACCGCCA------------------GCTGAGGTCACACCTGTGGATGAAGGAGAACTTGAAGCAGAATGGCTGCAAGATGTGGGTTTATCAACTCTGATCTCAGGTGATGAAGAGGAAGATGGCAAAGCCTTGCTCTCTACATTGACTCGAACCCAAGCAGCTGCCGTGGAAAAGAGATACAATACCTATACCCAAACCATGAGGAAAAAGAATAAGCAATCTATCAGGGATGTCAGAGACATTTTTGGAGTCAGTGAATCTCCTCCTCGTGATACCTGTGGCAACCACACTAATCAGCTGGATGGCACCAAGGAAGAAAGAGAGCTTCCAAGAGTTATCAAGACAAGTGGTTCCATGCCAGATGATGCTTCTCTCAACAGTACTACCCTGTCTGACGCATCCCAGGATAAAGAAGGGAGTTTTGCAGTTCCCAGGAGTGACTCTGTGGCTGTACTTGAGACCATTCCAGTTCTACCAGTTCATTCCAATGGATCACCGGAGCCTGGACAG---CCAGTTCAGAATGCAATAAGTGATGATGATTAT------------CTGGAAAAGAACATTCCACCAGAGGCTGAGGAGCTGTCATTTGAAGTGTCTTATTCAGAAATGGTTACAGAGGCTCTAAAAAGAAATAAACTTAAGAAATCAGAG---ATTAAGAAAGAAGACTATGTTTTAACTAAATTTATTGTTCAGAAAACCAGATTTGGCTTAACTGAAGCAGGAGATCTGTCTGCTGAAGACATGAAGAAAATCCGCCATCTCTCTCTGATTGAATTGACTGCCTTTTTTGATGCCTTTGGAATTCAACTGAAAAGAAACAAAACAGAGAAAGTAAAAGGACGAGACAATGGGATTTTTGGAGTTCCACTTACAGTCCTCCTGGACAGTGACCGAAAGAAAGACCCTGGAGTGAAAGTTCCCCTGGTATTACAAAAATTTTTTGAGAAAGTTGAGGAATCAGGTCTGGAATCTGAAGGAATTTTTCGACTTTCAGGATGTACTGCTAAAGTCAAGCAATACCGTGAAGAACTTGATGCCAAGTTTAATGCTGATAAATTTAAATGGGACAAAATGTGCCATAGAGAAGCTGCAGTAATGTTGAAAGCGTTTTTCAGAGAACTACCCACCTCTCTCTTCCCTGTGGAATATATACCTGCCTTCATCAGTCTAATGGAAAGAGGGCCTCACGTCAAAGTACAGTTTCAAGCCTTACACCTCATGGTCATGGCGCTGCCTGATGCCAACAGAGATGCAGCTCAGGCCCTCATGACATTCTTCAATAAAGTGATTGCCAATGAATCAAAAAACCGAATGAGTCTGTGGAACATTTCTACAGTGATGGCACCAAACCTTTTCTTCAGTAGAAGCAAACACTCTGATTATGAAGAATTACTGTTAGCAAACACTGCGGCCCACATCATCCGCCTAATGCTTAAGTACCAGAAGATTTTGTGGAAGGTTCCGTCTTTCTTAATCACCCAAGTAAGAAGAATGAATGAAGCCACGATG---CTGTTGAAGAAGCAGCTC---------CCAAGTGTCAGGAAGCTGCTCAGGAGGAAGACCCTCGAGCGGGAGACTGCAAGC------------------CCCAAGACTTCAAAGGTACTGCAAAAATCACCCTCGGCAAGACGAATGTCTGACGTGCCGGAAGGAGTCATACGGGTCCATGCTCCACTTCTCTCCAAGGTGTCCATGGCCATTCAACTCAACAATCAAACCAAAGCCAAAGACATATTGGCAAAATTTCAATATGAAAACAGTCATGGTTCATCAGAATGTATTAAGATTCAGAACCAAAGGTTATATGAAATTGGAGGAAATATAGGGGAGCATTGCTTGGATCCAGATGCTTATATATTGGATGTATATCGTATAAATCCTCAAGCAGAATGGGTGATTAAACCCCAACCAAGTTCTTAA
>macaque_ENSMMUG00000014506
------ATGGAGGTGGAGGACTCGGGCGGCGTGGTGCTGACCGCCTACCACTCGTACGCCCGCGCCCAGCCCCCCAACGCAGAGTCGCGCTGCGCGCCCCGGGCCGCCGCC---------------AGCCACCCGCTC---AGCAGAAAATCCATTCCTCGCTGCCGAAGAATTAACAGGATGCTCTCCAATGAATCCCTC------CATCCTCCTGCCTTCAGCCGTTCCAACTCAGAAGCCTCCGTAGAC---AGCGCCTCCATGGAGGATTTCTGGCGGGAAATAGGAAGTATTAAAGAGAGCAGCATGGGAGGGCAAGAAGAGCCACCACCA------------------GCTGAGGTCACACCTGCGGATGAAGGAGAACTTGAAGCAGAATGGCTGCAAGATGTGGGTTTATCAACTCTGATCTCAGGTGATGAAGAGGAAGATGGCAAAGCCTTGCTCTCTACATTGACTCGAACCCAAGCAGCAGCCGTGGAAAAGAGATACAATACCTATACCCAGACCATGAGGAAAAAGAATAAGCAATCTGTCAGGGATGTCAGAGACATTTTTGGAGTCAGGGAATCTCCTCCTCGTGATAGCTGTGACAACCACACTAATCAGCTGGATGGCACCAAGGAAGAAAGAGAGCTTCCAACAGTTATCAAGGCAAGTGGTTCCATG------------------------------------------------------------------------------------------GCTATACTTGAGACCATTCCAGATCTCCCAGTTCATTCCAATGGATCACCGGAGCCGGGACAG---CCAGTGCAGAACGCAGTCAGTGATGATGATTAT------------CTAGAAAAGAACATTCCACCAGAGGCTGAAGAGCTGTCATTTGAAGTGTCTTATTCAGAAATGGTTACAGAGGCTCTAAAAAGAAATAAACTTAAGAAATCAGAC---ATTAAGAAAGAAGACTATGTTTTAACTAAATTTATTGTTCAGAAAACCAGATTCGGCTTAACTGAAGCAGGAGATCTGTCTGCTGAAGACATGAAGAAAATCCGCCATCTCTCTCTCATTGAATTGACTGCCTTTTTTGATGCCTTTGGAATTCAACTGAAAAGAAACAAAACAGAGAAAGTAAAAGGACGAGACAATGGGATTTTTGGAGTTCCGCTTACAGTCCTCCTGGACAGTGACCGAAAGAAAGACCCTGGAGTGAAAGTTCCCCTGGTATTACAAAAATTTTTTGAGAAAGTTGAGGAATCAGGTCTGGAATCTGAAGGAATTTTTCGACTTTCGGGATGTACTGCTAAAGTCAAGCAATACCGTGAAGAACTTGATGCCAAGTTTAATGCTGATAAATTTAAGTGGGACAAAATGTGCCATAGAGAAGCTGCAGTAATGTTGAAAGCATTTTTCAGAGAACTACCCACCTCTCTCTTCCCTGTGGAATACATACCTGCCTTCATCAGTCTAATGGAAAGAGGGCCTCACGTCAAAGTACAGTTTCAAGCCTTACACCTCATGATCATGGCGCTGCCTGATGCCAACAGGGATACAGCTGAGGCCCTCATGACATTCTTCAGTAAAGTGATCGCCAATGAATCAAAAAACCGAATGAGTCTGTGGAACATTTCTACAGTGATGGCACCAAACCTTTTCTTCAGTAGAAGCAAACACTCTGATTATGAAGAATTACTGTTAGCAAACACTGCGGCCCACATCATCCGCCTAATGCTTAAGTACCAGAAAATTTTGTGGAAGGTTCCATCTTTTTTGATCACTCAAGTAAGAAGAATGAATGAAGCCACGATG---CTGTTAAAGAAGCAGCTC---------CCGAGTGTCAGGAAGCTGCTCAGGAGGAGGACCCTTGAGCGGGAGACTGCAAGC------------------CCCAAGACTTCAAAGGTACTGCAAAAATCACCCTCGGCAAGAAGAATGTCTGACGTGCCGGAAGGAGTCATACGGGTCCATGCTCCACTTCTCTCCAAGGTGTCCATGGCCATTCAACTCAACAATCAAACCAAAGCCAAAGACATATTGGCAAAATTTCAATATGAAAACAGTCATGGTTCATCAGAATGTATTAAGATTCAGAACCAAAGGTTATATGAAATTGGAGGAAATATAGGAGAGCATTGCTTGGATCCAGATGCTTATATATTGGATGTATATCGTATAAATCCTCAAGCAGAATGGGTGATTAAACCCCAACCAAGTTCTTAA
>mouse_ENSMUSG00000024043
------ATGGAGGTGGAGGACTCGGGCGGCGTGGTGCTGACCGCCTACCACTCGCACGCGCGCTCGCAACCGCAGGGCGCTGAGCCACGCTGCGCGTCCCGG------GCC---------------AGCCATCCGCTC---AGCAGAAAATCCATTCCTCGCTGCCGACGAATCAACAGGATGCTCTCCAATGAATCCCTG------CATCCTCCCTCCTTTAGTCGCTCCAACTCTCAAGCCTCAGTAGACAGCAGCGCATCCATGGAGGAGTTCCTGCGGGAAATTGAGAGTATCAAAGAGAGCAGCGTGGGGGCGTCGCAGGAGCAGCCACCCACTGCTGCTGCTGCTGCTGCTGAAGTCAAGCCAGTGGATGAAGGAGAGCTTGAAGCGGAGTGGCTACAAGATGTGGGATTGTCAACTCTGATCTCTGGCAACGAAGAGGAAGACGGTAAAGCGCTCCTGTCTACATTGACTCGGACCCAAGCTGCTGCAGTGAAAAAGAGATACAACACATATACTCAGACTCTGAGGAAAAAGAATAAACAACCCGTCAGGGATGTCAGAGACATCTTCGGAGTCAGCGAATCTCCTCCTAGTGATTCTTGT---GAGCATGCTACTCAGTTGGACGGTACCAAGGAAGAAAAAGATCTGCCAGGAGTTACCAAGACAAGCAGACCTCTGCCAGACGATGCTTCTCTCAGTAGTACCACCCTATCCAATGGCGCCCAGGATGAAGAAGGTGGTTTTGTGGCCCTACAGAGTGGTTCTGTGTCAATACTTGAGGCTATCCCGGATATTGCTGTTCACACCAATGGATCTGCAGATGCTGAGCAG---TCGGTTCAGAGCACATTGAGTGATGATGATTAT------------CACGGGAAGAACGTTCCAGCAGAGGCTGAAGAGCTGTCCTTTGAGGTCTCTTACTCAGAAATGGTGACAGAAATGCCTGATAGAAATAAATGGAAGAAGTCGGAC---ATTAAGAAAGAAGACTATGTCTTAACTAAATTTATCATTCAGAAAACAAGATTTGGGTTGACCGAGACGGGGGACCTGTCTGTGGAAGACATGAAGAAAATCCGCCACCTCTCTCTGATTGAGCTGACAGCCTTCTTCGATGCTTTTGGGATACAACTGAAGAGAAACAAAACCGAGCGAGTGAGAGGCCGAGACAACGGGATTTTCGGAGTGCCACTTACAGTCCTCCTGGACAATGACCGGAAGAAGGACCCTGCAGTGAAAGTTCCCCTGGTGTTACAAAAATTTTTTCAGAAAGTCGAGGAATCAGGTCTGGAATCGGAAGGAATTTTTCGACTCTCGGGATGTACTGCCAAAGTCAAGCAGTACCGCGAAGAACTGGATGCCAGGTTCAATGCTGACAAGTTCAAGTGGGACAAGATGTGTCACAGAGAAGCTGCGGTCATGTTGAAAGCATTCTTCAGAGAGCTGCCCACCTCTCTCTTCCCTGTTGAATATATACCCGCCTTCATCTCTCTGATGGAAAGAGGACCTGACATCAAAGTGCAGTTTCAAGCCTTGCACCTCATGGTCATGGCCCTGCCTGATGCCAACAGGGACACAGCGCAGGCTCTGATGGCATTCTTCAATAAAGTGATCGCCAACGAATCCAAGAACCGCATGAACCTGTGGAACATTTCCACAGTGATGGCGCCCAACTTGTTCTTCAGCAGAAGCAAGCACTCTGACTGCGAGGAACTGCTGCTGGCCAACACGGCGACCCACATCATCCGCCTGATGCTGAAGTACCAGAAGATTCTGTGGAAGGTTCCATCTTTCTTGATCACCCAGGTCAGAAGGATGAATGAGGCCACCATG---CTGTTGAAGAAGCAGCTC---------CCGAGTATGAAGAAGCTGCTCAGGAGGAAGACCCTGGATCGAGAGGTTTCAATC------------------CTCAAGACCTCAAAGGTACCACAAAAATCACCTTCCTCAAGAAGAATGTCTGATGTGCCAGAAGGTGTCATAAGGGTCCACGCTCCACTTCTGTCCAAAGTGTCCATGGCCATTCAGCTCAACAGTCAGACCAAAGCCAAAGATATCCTGGCGAAATTTCAGTATGAGAACAGTCATGGTTCATCTGAACATATTAAGATGCAGAACCAAAGGTTATATGAAGTTGGAGGAAATATAGGACAACACTGTTTAGATCCTGATGCATATATATTGGATGTGTATCATATAAATCCTCATGCAGAATGGGTCATCAAGCCCTAG------------
>Tasmanian_devil_XP_031802482
------ATGGAGATCAAGGACTCCGGGAGCGTGGTTCTGACAGCCTACCATTCTTACGCGCCGTCTAGGATCCCTAGAATTGAGCCGAGCTTCGTGCCGGAGATCGCGGCCCCTTCGGCGGCGTCCAGTCACCCCATCAGCAGCAGAAAATCTATCCCTCGCTGCCGAAGAATTAACAGAATGCTCTCCAATGAGTCCCTC------CATCCTCTTACATTTAGCCGGTCCAACTCCCAAGCCTCCGTAGAT---AGTACTTCAATGGAGGATTTCTGGTGTGAAGTTGAAAGTATTAAAGAAAACAGTGAGAGTGGACAGGAAGAACAGACAGTT------------------ACTGAGGTCAAGCCTGCTGATGAAGGAGAACTTGAAGCAGAGTGGTTGCAAGATGTTGGTTTATCAACACTAATCTCAGGAGCTGAAGAGGAAGATGGACAGGCTTTACTCTCCACCTTGACTCGAACCCAGGCAGCTGCAGTCCAAAAGAGATATAACACATATACTCAAACCATGAGGAAAAAGAATAAACATGCAGTGAGGGATGTCCGAGATATCTTTGGAGTTGCTGAGTCTCCCCCTTCA---------------------------------------------------------------------------------------------------------------------------------------------------------------------------------------TTTGAACCTGTTCCAGTATCTCTTGTTCCTGCAAATGGTGTACAGGTGCCAGGAAAGAAGCCAGTTTGGAAAGCAGTTAATTCCAACAGTTGTCTTGACTGTGGATTAGATAAAGACACTCCATCAGTAGCAGAAGAATTATCCTTTGAAGTATCTTTCTCAGAGTCCATCACAGAGATTCCCAAAGAAAAAGAAGGTCTTAAATCACAAAGGTTTAAAAAAGAAGATTCTTCTTTAACTAAATTCATTGTTCGAAAAAGCAGATTTGGTTTAACTGAAGTAGGAGATCTGTCTGTTGAAGACATGAAGAAGATTCGCTATCTCTCTCTCATCGAATTGACAGCCTTTTATGATGCTCTGGGGATTGAACTGAAGAGGGACCGAACAGACAAAGTAAAAGGACGAGAAAATGGACTTTTTGGTGTTCCACTTAATGTCCTGTTGGAAAACGATCAAAAGAAGTTCCCTGGAATTAAAGTTCCTCTTATCTTCCAAAAACTTTTGCAGAAACTTGAAGAAACAGGCTTGGAAACAGAAGGAATTCTTCGAGTCCCAGGATCTGCATCCAGAGTCAAGAACCTCCGCCAAGAACTTGAAAGCAAATTTTATGAAGATACATTTGATTGGGACCAAGTTCGCAACAATGATGCAGCAGGACTGCTAAAGATGTTTATCAGAGAACTCCCCAGCCCTCTCTTTACTGTGGAATATCTGCCTGCCTTCATTGCCTTGGTGGAAAGAATCTCCAAGATCAAATTGCAATTACAAGCTTTGCACCTTTTGATCATGCTTCTCCCTGATGCCAACAGAGATACTGCCAAGGCCTTCCTAATATTCCTCAAGAAAGTGGTTGCTAATGAAGGGAAAAATAAAATGAGTTTGTGGAATGTTTCCATGATTGTTGCACCAAATCTCTTCATCTACAAAGGCAAACGCTCCAATCAAGAAGAGATGCAGGCAGCTGCTACCACTGCACACATTGTACGGCTCTTGATTAGGTACCAGGACATTTTGTGGACGGTCCCATCTTTCCTGATCACTCAAGTGAGAAAAATGAATGAGGCAGCGATTAACAACACAAAGAAGCAATTGATATTTGACAAAAGCATGAGGAAACTTCTCAGAAGGAAAACTTTGGAACGAGAAAGACCTGAAAAGATAGAGGCTCCGAGTCCTAGGACTTCAAAGACTCTACCAACTTCACCATCTTCAAGAAGGAAGTCTGATATACCTGAAGGAGTTATAAGAGTACATGCACCTCTTCATTCTAAGGTGTCCATGGCCATTCAGCTTAATGGTCAAACCAAAGCCAAAGATATCCTGGCTCGATTTCATTGTGAGAACAGCCATGATTCACCTAGTAGTATTAAGACACAGAACCAAAGTTTATATGAAATCGGAGGCAATATAGGGCAGCACTGTTTAGATCCTGATGCCTACATGTTGGATGTGTATCATGTGAACCCTCATGCAGAATGGGTGATAAAACCAAAAACAAGTTGA---
>opossum_ENSMODG00000021455
------ATGGAGATCAAGGACTCCGGCAGCGTGGTTCTGACAGCCTACCATTCTTACGCCCCGTCTAGAATCCCCAGAATCGAAGCGAGCTTCGTGCCGGAGATCGCCGCC---ACCCCGCCGTCTGGCCACTCCATCAGCAGCAGAAAATCTCTCCCTCGCTGCCGAAGAATTAACAGGATGCTTTCCAATGAGTCCCTC------CACCCTCCCCCATTCAGCCGGTCCAACTCACAAGCCTCCGTAGAT---AGTACTTCAATGGAGGATTTCTGGTGTGAAGTTGAAAGTATTAAAGAAAATAGCGAGGGTGGACAGGAAGAACAGACGGTG------------------GCTGAGGTCAAGCCCGCTGACGAAGGAGAACTTGAAGCTGAGTGGTTGCAAGATGTGGGTTTATCAACACTAATCTCAGGAGCTGAAGAGGAAGATGGGCAAGCCTTGCTTTCCACCTTGACTCGAACCCAGGCAGCTGCAGTTCAAAAAAGATACAACACCTATACTCAAACCATGAGAAAAAAGAACAAGCACTCAGTCAGGGATGTCCGAGACATCTTTGGAGTTGCTGAGTCTCCGCCTCCA---------------------------------------------------------------------------------------------------------------------------------------------------------------------------------------TTTGAGCCTGTTCCAGTGTCCCTTGTTCCTGCAAATGGTGTACAGGTGTCGGGGAAAAAGCCAGTTTGGAAAGCAGTTAATTCCAACAGTTGTCTTGACTGTGGATTAGACAAAGACACTCCATCAGTAGCAGAAGAGTTGTCCTTTGAGGTTTCTTTTTCAGAGTCCATCACAGAAATTCCCAAAGAAAAAGAAGGTCTTAAAACACAAAGGTTTAAAAAAGAAGATTCTTCCTTAACTAAGTTCATTGTTCGAAAAAGCAGATTTGGATTAACTGAAGTAGGAGATCTGTCTGTTGAAGACATGAAGAAGATTCGCTATCTCTCTCTCATCGAACTGACAGCCTTTTATGACGCTCTGGGGATTGAACTGAAGAGGGACCGAACAGACAAAGTGAAAGGAAGGGAAAATGGACTTTTTGGTGTTCCACTTACTGTCCTGTTGGAAAACGATCAAAAGAAATTTCCTGGGATTAAAGTTCCTCTTATCTTCCAAAAACTTTTGCAGAAACTTGAAGAAACAGGTTTAGAAACAGAAGGAATTCTTCGAGTCCCAGGATCTGCATCCAGAGTCAAGAACCTCCGGCAAGAACTTGAAAGCAAATTTTATGAAGATACATTTGATTGGGACCAAGTCCGAAACAATGATGCAGCAGGACTGCTAAAGATGTTTATCAGAGACCTCCCCAGCCCTCTCTTTACTGTGGAATATCTGCCAGCCTTCATTGCCCTAGTAGAAAGAATCTCCAAGATCAAATTGCAATTGCAAGCTTTGCATCTTTTGATCATGCTTCTGCCTGATGCCAATAGAGATACTGCCAAGGCGTTCCTGATATTTCTCAAGAAAGTGGTTGCTAATGAAGGGAAAAACAAAATGAGTTTGTGGAATGTTTCTATGATCGTTGCACCAAATCTCTTCATCTATAAAGGCAAACGCTCCAATCAAGAAGAGATGCAGGCAGCCGCTACCACTGCACACATTGTCCGGCTTTTGATTAGGTACCAGGATATTTTGTGGACGGTCCCATCATTCCTGATCACTCAAGTAAGGAAAATGAATGACGCAGCAATAAATAACACAAAGAAGCAATTGATATTTGACAAAAGCATGAAAAAACTTCTCAGAAGGAAAACTCTGGAACGAGAAAGACCTGAAAAAATAGAGGCTACCAGCCCTAGGACTTCAAAGACTCTACCAACATCACCATCTTCAAGAAGGAAGTCTGATATCCCTGAAGGAGTCATTAGAGTACATGCACCGCTTCATTCCAAGGTGTCCATGGCCATTCAACTTAATGGGCAGACCAAAGCCAAAGATATCCTGGCTCGATTTCAATGTGAAAACAGCCGTGATTCACCAGGAAGCCTTAAGACTCAGAATCAAAGCTTATATGAAATTGGAGGCAATATAGGGCAGCACTGTTTAGATCCTGATGCCTACATGTTAGATGTGTATCACGCGAATCCTCAAGCAGAGTGGGTGATGAAACCAAAGACAAGTTGA---
>platypus_XP_028922391
------ATGGAGATAAAAGACTCGGGCAGCGTGGTTCTGACAGCCTATCATTCCTACACTCCTTCCAGGATACCGGTCATGGAAAAGAGCTTCACCCCAGAGATTTCAGCC---------------AGCCATCCTCTC---AGCAGAAAATCTCTCCCTCATTGCCGAAGAATTAACAGAATGTTATCGAATGAATCCCTC------CATCCCCCTGGGTTCAGTCGCTCCAACTCGCAGGCCTCTGTGGAC---AGCACCTCCATGGAGGACTTTTGGTGTGAAGTAGAAAGCATCAAAGAGAATAGTGAGGAGGGGCAAGATGAACAAACACTA------------------ATTGATATCAAGCCAGCTGATGAAGGGGAACTTGAAGCGGAGTGGTTACAAGATGTGGGTTTATCAACATTGATATCAGGAGCACAAGAGGAAGATGGAGCAGCTTTGCTCTCTACCTTGACTCGGACGCAGGCAGCTGCTGTACAGAAGCGGTACAATACCTACACTCAAACCATGAGGAAAAAGAACAAACATTCAGTCCGGGATGTGAGGGATATCTTTGGAGTCAGTGAGTCTTCGCCAACA---------------------------------------------------------------------------------------------------------------------------------------------------------------------------------------ATTGACACAGTTCCAGTACCCCTAGTTCCCTCCAATGGTTTGCAGGGGCCAGGGAAGAAGCCTATTTGGAAAGCAGTGAACTCCAATAGTTGTCTTGACTTTGGGCTAGAAAAGGACACTCCGTCAGTAGCCGAAGAACTTTCGTTTGAGCTCTCTTTCTCAGAATGCATCACAGAAGTTCCTAAGGAAAAAGAAAGTCAGAAAATCCAGAAGTTTAAAAAAGAAGATTCTTCTTTAACTAAATTTATTGTTCGGAAAAGCAGATTCGGATTGAGCGAAGTGGAGGATCTGTCAGTCGAAGACTTAAAGAAGATCCGCTACCTCTCTCTCATTGAATTGACCGCCTTCTACGACGCCCTGGGCATCGAACTAAAGAGGAACCGGACTGAGAAAGTGAAGGGACGCGAGAGTGGTCTTTTTGGAGTGCCGCTTACAGTCCTGCTGGAAAATGATCAGAAGAAGGCACCTGGAACAAAAGTTCCTCTCATCTTTCAAAAACTCTTACAGAAGCTTGAGGAAACAGGGTTGGAAACTGAAGGAATTCTTCGAGTCCCAGGATCTGCCTCCAGAGTCAAGAATCTCCGCCAAGAGCTGGAAACCAAATTCTACGACGACACGTTCGACTGGCATCAGGTGCGCAACAATGACGCGGCGGGCTTGCTCAAGATGTTTATAAGAGACCTCCCCAGCCTGCTCTTCACCGTGGAATATCTGCCGGCCTTCATCGCTCTGGTGGAAAGAATCTCCAAGATTAAATTGCAGCTCCAAGCTCTGCATCTGCTAATCATGTTACTGCCTGATGCCAACAGAGACACAGCCAAGGCCTTCTTGACGTTCCTCAAGAAAGTGATTGCAAACGAAGGGAAAAACAAAATGAGCTTGTGGAATGTTTCCATGATTGTGGCCCCAAATCTCTTCATCTACAAAGGCAAGCGCTCCAACCAAGAAGAAATGCAGACGGCCGCGACAACAGCCCATATTGTTCGACTTCTGATTCGCTACCAGGATATCCTGTGGACCGTTCCAGCCTTCCTGATTTCTCAGGTGAGAAAGATGAATGAGGCAGCCATAAACAATACCAAGAAGCAGCTGATGTTTGACAAGAGTGTAAGAAAACTCCTGAGGAGAAAGACCATGGATCGAGAGAGGCCCGAA---------------------------------------------------------AGGCCAGAGTCCGACATACCAGAGGGAGTCATAAGAGTTTATGCTCCACTTCATTCTAAAGTGTCTATGGCCATTCAGCTCAACAGTCAGACCAAAGCCAAAGATATCCTGGCTCGATTTCACTGTGAAAACAGCTATGGATCACCAAGTAGCATTAAAGTCCAGAGCCAAAGCTTATATGAAATTGGAGGCAATATCGGTCAGCACTGTTTGGACCCAGATGCCTATATGTTGGATGTGTACCATGCCAATCCACAAGCAGAATGGGTGATAAAACCCAAAACAAGTTGA---
>chick_ENSGALG00010002017
ATGACCATGGAGATGAAGGACTCGGGCAGTGTGGTCCTGACAGCCTACCACCCCCACAGCCCCGCCAGGATCCCGGGTATGGAGCAGAGCTTCGTGCAGGACATCCCCTCT---------------AGCCGCTCGCCTGGCAGCAGAAAATCTCTTCCTCGCTGCCGAAGAATTAATAGGATGCTTTCCAATGAGTCAATGCCAACAAGTCCTCCAGCATTCACTCGCTCCAACTCTCAGGCCTCCGTGGAC---AGCACCTCCATGGAGGACTTCTGGTGCGAAGTGGAGAGCATCAAGGAGAGCAGTGAAGATGGGCCTGAAGAAGCAACACTC------------------TTGGAGTTCAAACCTGCTGACGAAGGGGAACTGGAGGCTGAGTGGCTGCAGGATGTAGGCTTATCTACCCTGATCTCAGGAGCTGAGGAGGAGGATGGCCAAGCCCTGCTGTCCACTCTGACCCGAACACAAGCTGCTGCCGTACAGAAGAGGTACAACACATACACTCAGACCCTGAGGAAGAAGAACAAGCACACGGTCCGGGATGTGCGAGATATCTTTGGCACCAGTGACTCTTCTCCCACA---------------------------------------------------------------------------------------------------------------------------------------------------------------------------------------TTTGAGACAGTTCCAGTGTCACCAGTTCCTTCTAATGGTATCCAGCTTCCTGGGCAGAAGCCAGTTTGGAAATCAGTTAGCTCTAATAGCTGTCTAGACTGTGGACTAGATAAAGGCAGTTCGTCTATAACAGAAGAGCTCTCCTATGAGGTCTCTTTCTCAGAATCCATTACAGTCCTCCCAAAAACCCGAGAGTGGACAAAGAGCCAGAGGTTCAAAAAGGAAGACTCTGCTTTGCCAAAATTCATTGTTCGGAAAAGCCGATTTGGACTGACAGAGGTTGGAGATCTCTCTCCTGAAGACATGAAGAAGATCCGCTACCTCTCCCTGATTGAGCTAACAGCCTTCTACGATGCCCTGGGTGTGGAGCTGAAGAGGAACCGTGCGGAGAGAGTGCGGAGACGAGAAAACGGTCTTTTTGGAGTCCCCCTCACAGTGCTTCTGGAGAATGATCAGAAGAAGGTTCCTGGAATAAAAGTTCCTCTCATTTTCCAAAAGTTGCTGCTCAAGCTTGAGGAAACTGGTTTAGAAACTGAAGGAATTCTTCGAGTGCCCGGATCTGCCTCCAGGGTTAAGAATCTCCATCAAGAACTTGAGGCAAAATTTTATGAAGACACATTTGACTGGAATCAAGTACGAAACAACGATGCAGCAGGACTGCTTAAAATGTTTATAAGAGAACTCCCAAGTCCACTATTCACAGTGGAATATCTGCCTGCTTTCATCACCTTAGTGGAAAAAATCCCCAAGATCAAGTTACAGCTTCAAGCTTTGCATCTGTTGATCATGCTGCTGCCTGAAGCCAACAGGGACACAGCTAAGGCCTTCCTTCAGTTCCTGAAGAAGGTGGTTGCTAATGAAGGGAAAAATAAAATGAATTTGTGGAATGTTTCTATGATTGTTGCACCAAACCTCTTCATCTACAAAGGGAAACGTGCAAACCAACAAGAAATGCAAGCAGCTGCCACCACTGCACACATTGTACGGCTTTTAATTCGGTACCAGGATATCCTGTGGACAGTTCCATCCTTCCTGATTTCCCAGGTGAGGAAAATGAATGAGGCAGCAATAAACAACAGCAAGAGGCAGCTGATGTTTGACAAAGGAGTGAGAAAACTTCTAAGGAGAAAGACCATGGAGAGAGAGAGACCTGAAAGA---------------CCAGAGGGAGCTGTCACTTTTCCCCCA------------TACCTGCAGTCTGACATACCCGAGGGGGTGATAAGAGTTTATGCACCATTGCATTCAAAAGTCTCTATGGCAATTCAACTCAACAGCCAAACAAAAGCCAAAGACATCCTGGCTCGATTCCACTGTGAAAACAGCCGTGGATTGTCACAGAATGTGAGAAGCCAGATCCAAAGTTTACATGAAGTTGGAGGAAATATAGGTCAGCACTGTTTGGATCCAGATGCATACATGTTAGATGTTTACCGTGCAAATCCTCAGGCAGAATGGGTGATAAAACCAAAAGCAAGCTGA---
