# Supplementary material for: Adaptive Evolution and Functional Differentiation of Testis-Expressed Genes in Theria
Source: Animals (Basel). 2024 Aug 9;14(16):2316. doi: 10.3390/ani14162316 (PMC11350913; doi:10.3390/ani14162316)
Supplement: Supplementary file 1 [file animals-14-02316-s001.zip › Data Sheet 2.FASTA]

>human_NM_145728              
ATG CTG TCC TGG CGG CTG CAG ACG GGC CCC GAG AAG GCC GAG CTC CAG GAG CTC AAC GCC CGG CTC TAT GAC TAC GTG 
TGT CGG GTG CGG GAG CTG GAG CGC GAA AAC CTA CTC CTG GAG GAG GAG CTG CGC GGC CGG CGC GGG CGA GAG GGC CTG 
--- --- --- --- TGG GCC GAG GGG CAG GCC CGC TGC GCC GAG GAG GCG CGC AGC TTG CGG CAG CAG CTG GAC GAG CTG 
AGC TGG GCC ACT GCG CTG GCG GAG GGC GAG CGG GAC GCT CTG CGG CGC GAG CTG CGG GAG CTG CAG CGC CTG GAT GCG 
GAG GAG CGC GCC GCC CGC GGC CGC CTG GAC GCC GAG CTG GGT GCG CAG CAG CGC GAG CTG CAG GAG GCG CTG GGC GCG 
CGC GCC GCC CTC GAG GCG CTG CTG GGC CGG CTG CAG GCC GAG CGC CGA GGC CTC GAC GCG GCC CAC GAA CGC GAC GTG 
AGG GAG CTG CGC GCG CGC GCC GCC AGC CTT ACC ATG CAT TTC CGC GCC CGC GCC ACC GGC CCC GCC GCG CCG CCG CCA 
--- --- CGC CTG CGG GAG GTG CAC GAC AGC TAC GCA CTG CTG GTG GCC GAG TCG TGG CGG GAG ACG GTG CAG CTG TAC 
GAG GAC GAG GTG CGC GAG CTG --- GAG GAG GCG CTG CGG CGC GGC CAG GAG AGC AGA CTC CAG GCG GAG GAA GAG ACG 
CGG CTG TGC GCG CAG GAG GCA GAG GCG CTG CGG CGC GAG GCG CTC GGG TTG GAG CAG CTG CGC GCG CGG CTG GAG GAC 
GCG CTG CTG CGG ATG CGC GAG GAG TAC GGG ATA CAG GCC GAG GAG CGG CAG AGA GTG ATT GAC TGC CTG GAG GAT GAG 
AAG GCA ACC CTC ACC TTG GCC ATG GCT GAC TGG CTG CGG GAC TAT CAG GAC CTC CTG CAG GTG AAG ACC GGC CTC AGT 
CTG GAG GTG GCG ACC TAC CGG GCC TTA TTG GAA GGA GAA AGT AAT CCA GAG ATA GTG ATC TGG GCT GAG CAC GTT GAA 
AAC --- ATG CCG TCA GAA TTC AGA AAC AAA TCC TAT CAC TAT ACC GAC --- --- TCA CTA CTA CAG AGG GAA AAT GAA 
AGG AAT CTA TTT TCA AGG CAG AAA GCA CCT --- --- --- --- --- --- TTG GCA AGT TTC AAT CAC AGC TCG GCA CTG 
TAT TCT AAC CTG TCA GGG CAC CGT GGA TCT CAG ACG GGC ACA TCT ATT GGA GGT GAT GCC AGA AGA GGC TTC TTG GGC 
TCG GGA TAT TCT TCC TCG GCC ACT ACC CAG --- CAG GAA AAC TCA TAC GGA AAA GCC GTC AGC AGT CAA ACC AAC GTC 
AGA ACT TTC TCT CCA ACC TAT GGC CTT TTA AGA AAT ACT GAG GCT CAA GTG AAA ACA TTC CCT GAC AGA CCA AAA GCC 
GGA GAT ACA AGG GAG GTC CCC GTT TAC ATA GGT GAA GAT TCC ACA ATT GCC CGC GAG TCG TAC CGG GAT CGC CGA GAC 
AAG GTG GCA GCA GGT GCT TCG GAA AGC ACA CGG TCA --- --- --- --- --- --- --- --- --- --- --- --- --- --- 
--- --- --- --- --- --- --- --- --- --- --- --- --- --- --- --- --- --- --- --- --- --- --- --- --- --- 
--- --- --- --- --- --- --- --- --- --- --- --- --- --- --- --- --- --- --- --- --- --- --- --- AAT GAG 
AGG ACC GTC ATT CTG GGA AAG AAA ACA GAA GTG AAA GCC ACG AGG GAG CAA GAA AGA AAC AGA CCA GAA ACC --- --- 
--- ATC CGA ACA AAG CCA GAA GAG AAA ATG TTC GAT TCT AAA GAG AAG GCT TCC GAG GAG AGA AAC CTA AGA TGG GAA 
GAA TTG ACA AAG TTA GAT AAG GAA GCG AGA CAG AGA --- --- --- --- --- --- --- --- --- --- --- --- --- GAA 
AGC CAG CAG ATG AAG GAG AAG GCT AAG GAG AAG GAC TCA CCG AAG GAG AAG AGC --- --- --- --- --- --- --- --- 
GTG CGA GAG AGA GAG GTG CCG ATT AGT CTA GAA --- --- --- --- --- --- GTA TCC CAG GAC AGA AGA GCA GAG GTG 
TCC CCG AAA GGT TTG CAG ACG CCT --- GTG AAG GAT GCT GGT GGT GGG ACC GGT AGA GAG --- --- --- --- --- --- 
--- GCA GAA GCA AGA GAG CTA CGG TTC AGG TTG GGC ACC AGT GAT GCC ACT GGT TCT CTG CAA GGC GAT TCC ATG ACA 
GAA ACC GTA GCA GAA AAC ATC GTT ACC AGT ATC CTG AAG CAG TTC ACT CAG TCT CCA GAG ACA GAA GCA TCT GCT GAT 
TCT TTT CCA GAC ACA AAA GTC ACT TAC GTG GAC AGG AAA GAG CTT CCT GGG GAA AGG AAA ACA AAG ACT GAA ATA GTT 
GTG GAG TCT AAA CTG ACT GAG GAT GTT GAT GTT TCC GAT GAA GCT GGC CTG GAC TAC CTT TTA AGC AAG GAT ATT AAG 
GAA GTG --- --- GGG CTG AAA GGC AAG TCA GCC GAG CAG ATG ATA GGA GAC ATC ATC AAC CTC GGC CTG AAA GGG AGG 
--- GAG GGG AGA GCA AAG GTC GTC AAC GTG GAG ATC GTG GAG GAG CCC GTG AGT TAT GTC AGC GGG GAG AAG CCG GAG 
GAG TTT TCC GTC CCA TTC AAA GTG GAG GAG GTC GAA GAT GTG TCG CCA GGC CCC TGG GGG TTG GTT AAG GAG GAG GAA 
GGT TAT GGA GAA AGC GAT GTC ACA TTC TCA GTT AAT CAG CAT CGA AGG ACC AAG CAG CCT CAG GAG AAC ACG ACT CAC 
GTG GAA GAA GTG ACA GAG GCA GGT GAT TCA GAG GGC GAG CAG AGT TAT TTT GTG TCC ACT CCA GAT GAA CAC CCC GGG 
GGG CAC GAC AGA --- GAT GAC GGC TCG GTG TAC GGG CAG ATC CAC ATC GAG GAG GAA TCC ACC ATC AGG TAC TCT TGG 
CAG GAT GAA ATC GTG CAG GGG ACT CGA AGG AGG ACA CAG AAG GAC GGT GCA GTG GGC GAG AAG GTT GTG AAG CCC TTG 
GAT GTC CCA GCG CCC TCT CTG GAG GGG GAC CTG GGT TCC ACT CAC TGG AAA --- GAA CAA GCT AGA AGC GGT GAA TTT 
CAT GCC GAA CCC ACA GTC ATT GAA AAA GAA ATT AAA ATA CCC CAC GAA TTC CAC ACC TCC ATG AAG GGC ATC TCC TCC 
AAG GAG --- --- --- CCC CGG CAG CAG CTG GTG GAG GTC ATC GGG CAG CTG GAG GAA ACC CTT CCC GAG CGC ATG AGG 
GAG GAG CTG TCC GCC CTC ACC AGA GAG GGG CAG GGT GGG CCG GGG AGC GTT TCC GTG GAT GTC AAG AAG GTC CAG GGT 
GCT GGT --- GGC AGT TCC GTG ACC CTG GTT GCT GAA GTC AAC GTC TCA CAA ACT GTG GAT GCC GAT CGG TTA GAC CTG 
GAG GAG CTG AGC AAA GAT GAG GCC AGT GAG ATG GAG AAG GCT GTG GAG TCG GTG GTT CGG GAG AGC CTG AGC AGG CAA 
CGC AGC CCA GCG CCT GGC AGC CCA GAT GAG GAA GGT GGA GCG GAG GCC CCG GCT GCT GGC ATT CGC TTT AGG CGT TGG 
GCC ACC CGG GAG CTG TAC ATC CCT TCA GGC GAG AGC GAG GTT GCT GGT GGG GCC TCT CAC AGC TCG GGA CAG CGC ACT 
CCC CAG GGC CCA GTG TCG GCC ACT GTG GAG GTC AGC AGC CCC ACA GGC TTT GCC CAG TCA CAG GTG CTG GAG GAT GTG 
AGC CAG GCT GCA AGG CAC ATA AAA CTC GGC CCC TCT GAA GTC TGG AGG ACT GAG CGA ATG TCA TAT GAA GGA CCC ACT 
GCA GAA GTG GTG GAG GTA AGT GCG GGA GGT GAC CTA AGT CAG GCA GCG AGC CCG ACC GGA GCC AGC CGG TCT GTG AGG 
CAT GTC ACG CTG GGT CCC GGT CAA AGT CCA CTG TCC AGA GAA GTC ATC TTC CTA GGC CCT GCC CCT GCC TGT CCA GAG 
GCA TGG GGC TCG CCA GAA CCT GGC CCA GCA GAG TCT TCT GCA GAT ATG GAC GGA TCA GGG AGG CAC AGC ACA TTT GGC 
TGC AGA CAA TTT CAT GCT GAA AAG GAG ATT ATT --- TTT CAG GGC CCC ATT TCT GCT GCA GGG AAG GTT GGT GAT TAT 
TTT GCA ACA GAA GAG TCA GTG GGT ACC CAG ACT TCT GTC AGG CAA CTC CAG TTA GGC CCT AAA GAA GGG TTC AGT GGG 
CAA ATC CAG TTC ACA GCT CCA CTT TCA GAC AAG GTG GAG TTG GGT GTC ATA GGA GAT TCT GTA CAC ATG GAA GGG TTG 
CCA GGG AGC AGC ACA TCC ATC AGG CAC ATC AGC ATT GGG CCT CAG AGG CAT CAG ACC ACC CAG CAG ATA GTT TAC CAT 
GGG CTG GTT CCC CAA CTG GGG GAA TCT GGT GAC TCA GAG AGC ACT GTG CAC GGA GAG GGC TCA GCA GAT GTG CAC CAG 
GCC ACT CAC AGT CAT ACC TCG GGT AGA CAA ACC GTT ATG ACT GAA AAG AGC ACC TTC CAA AGT GTC GTT TCT GAA TCT 
CCC CAG GAG GAT AGT GCA GAG GAC ACA TCA GGG GCA GAA ATG ACA TCG GGT GTT AGC AGA TCC TTT AGG CAC ATT CGA 
CTA GGT CCT ACA GAA ACG GAA ACC TCT GAA CAC ATT GCC ATC CGT GGA CCC GTG TCC AGA ACA TTT GTG CTT GCT GGT 
TCA GCG GAC TCC CCT GAG CTA GGC AAG TTA GCA GAC AGC AGC AGA ACG CTA AGG CAC ATT GCA CCA GGG CCC AAA GAA 
ACT TCG TTT ACC TTT CAG ATG GAT GTG AGT AAC GTA GAG GCG ATC CGC AGC CGG ACA CAG GAA GCG GGA --- --- --- 
--- --- --- --- --- --- --- --- GCT CTC GGT GTG TCT GAC CGT GGT TCC TGG AGA GAC GCG GAC AGT AGG AAT GAC 
CAG GCA GTT GGT GTG AGC TTT AAG GCC TCT GCT --- --- --- --- --- --- GGG GAA GGA GAC CAG GCC CAC AGA GAA 
CAG GGC AAG GAG CAG GCC ATG TTT GAT AAG AAG GTG CAG CTC CAG AGA ATG GTA GAC CAA AGG TCG GTG ATT TCA GAT 
GAA AAG AAA GTT GCC CTC CTC TAT CTA GAC AAT --- --- GAG GAG GAG GAG AAT GAT GGG --- --- CAT TGG TTT TAA 
>chimp_ENSPTRG00000007493     
ATG CTG TCC TGG CGG CTG CAG ACG GGC CCC GAG AAG GCC GAG CTG CAG GAG CTC AAT GCC CGG CTC TAT GAC TAC GTG 
TGT CGG GTG CGG GAG CTG GAG CGC GAA AAC CTA CTC CTG GAG GAG GAG CTG CGC GGC CGG CGC GGG CGA GAG GGC CTG 
--- --- --- --- TGG GCC GAG GGG CAG GCC CGC TGC GCC GAG GAG GCG CGC AGC TTG CGG CAG CAG CTG GAC GAG CTG 
AGC TGG GCC ACT GCG CTG GCG GAG GGC GAG CGG GAC GCT CTG AGG CGC GAG CTG CGG GAG CTG CAG CGC CTG GAT GCG 
GAG GAG CGC GCC GCC CGC GGC CGC CTG GAC GCC GAG CTG GGT GCG CAG CAG CGC GAG CTG CAG GAG GCG CTG GGC GCG 
CGC GCC GCC CTC GAG GCG CTG CTG GGC CGG CTG CAG GCC GAG CGC CGA GGC CTC GAC GCG GCC CAC GAA CGC GAC GTG 
CGG GAG CTG CGC GCG CGC GCC GCC AGC CTT ACC ATG CAT TTC CGC GCC CGC GCC ACC GGC CCC GCC GCG CCC CCG CCA 
--- --- CGC CTG CGG GAG GTG CAC GAC AGC TAC GCA CTG CTG GTG GCC GAG TCG TGG CGG GAG ACG GTG CAG CTG TAC 
GAG GAC GAG GTG CGC GAG CTG --- GAG GAG GCG CTG CGG CGC GGC CAG GAG AGC AGA CTC CAG GCG GAG GAA GAG ACG 
CGG CTG TGC GCG CAG GAG GCA GAG GCG CTG CGG CGC GAG GCG CTC GGA TTG GAG CAG CTG CGC GCG CGG CTG GAG GAC 
GCG CTG CTG CGG ATG CGC GAG GAG TAC GGG ATA CAG GCC GAG GAG CGG CAG AGA GCA ATT GAC TGC CTG GAG GAT GAG 
AAG GCA ACC CTC ACC TTG GCC ATG GCT GAC TGG CTG CGG GAC TAT CAG GAC CTC CTG CAG GTG AAG ACC GGC CTC AGT 
CTG GAG GTG GCG ACC TAC CGG GCC TTA TTG GAA GGA GAA AGT AAT CCA GAG ATA GTG ATC TGG GCT GAG CAC ACT GAA 
AAC --- ATG CCG TCA GAA TTC AGA AAC AAA TCC TAT CAC TAT ACC GAC --- --- TCA CTA CTA CAG AGG GAA AAT GAA 
AGG AAT CTA TTT TCA AGG CAG AAA GCA CCT --- --- --- --- --- --- TTG GCA AGT TTC AAT CAC AGC CCG GCG CTG 
TAT TCT AAC CTG TCA GGG CAC CGT GGA TCT CAG ACG GGC ACA TCT ATT GGA GTT GAT GCC AGA AGA GCC TTC TTG GGC 
TCA GGA TAT TCT TCC TCG GCC ACT ACC CAG --- CAG GAA AAC TCA TAC GGA AAA GCC GTC AGC AGT CAA ACC AAT GTC 
AGA ACT TTC TCT CCA ACC TAT GGC CTT TTA AGA AAT ACT GAG GCT CAA GTG AAA ACA TTC CCT GAC AGA CCA AAA GCT 
GGA GAT ACA AGG GAG GTC CCC ATT TAC ATA GGG GAA GAT TCC ACA ATT GCC CGC GAG TCG TAC CGG GAT CGC CGA GAC 
AAG GTG GCA GCA GGT GCT TCG GAA AGC ACA CGG TCA --- --- --- --- --- --- --- --- --- --- --- --- --- --- 
--- --- --- --- --- --- --- --- --- --- --- --- --- --- --- --- --- --- --- --- --- --- --- --- --- --- 
--- --- --- --- --- --- --- --- --- --- --- --- --- --- --- --- --- --- --- --- --- --- --- --- AAT GAG 
AGG ACC GTC GTT CTG GGA AAG AAA ACA GAA GTG AAA GCC ACG AGG GAG CAA GAA AGA AAC AGA CCA GAA ACC --- --- 
--- ATC CGA ACA AAG CCA GAA GAG AAA ATG TTC GAT TCT AAA GAG AAG GCT TCC GAG GAG AGA AAC CTA AGA TGG GAA 
GAA TTG ACA AAG TTA GAT AAA GAA GCG AGA CAG AGA --- --- --- --- --- --- --- --- --- --- --- --- --- GAA 
AGC CAG CAG ATG AAG GAG --- --- --- --- AAG GAC TCA CCG AAG GAG AAG AGC --- --- --- --- --- --- --- --- 
GTG CGA GAG AGA GAG GTG CCG ATC AGT CTA GAA --- --- --- --- --- --- GTA TCC CAG GAC AGA AGA GCA GAG GTG 
TCC CCG AAA GGT TTG CAG ACG CCT --- GTG AAG GAT GCT GGT GGC GGG ACC GGT AGA GAG --- --- --- --- --- --- 
--- GCA GAA GCA AGA GAG CTG CGG TTC AGG TTG GGC ACC AGT GAT GCC ACT GGT TCT CTG CAA GGT GAT TCC ATG ACA 
GAA ACC GTA GCA GAA AAC ATC GTT ACC AGT ATC CTG AAG CAG TTC ACT CAG TCT CCA GAG ACA GAA GCA TCT GCT GAT 
TCT TTT CCA GAC ACA AAA GTC ACT TAC GTG GAC AGG AAA GAG CTT CCT GGG GAA AGG AAA ACA GAG ACT GAA ATA GTT 
GTG GAG TCT AAA CTG ACT GAG GAT GTT GAT GTT TCC GAT GCA GCT GGC CTG GAC TAC CTT TTA AGC AAG GAT ATT AGG 
GAA GTG --- --- GGG CTG AAA GGC AAG TCA GCC GAG CAG GTG ATA GGA GAC ATC ATC AAC CTC GGC CTG AAA GGG AGG 
--- GAG GGG AGA GCA AAG GTC GTC AAC GTG GAG ATC GTG GAG GAG CCC GTG AGT TAT GTC AGC GGG GAG AAG CCG GAG 
GAG TTT TCC GTC CCA TTC AAA GTG GAA GAG GTT GAA GAT GTG TCG CCA GGC CCC TGG GGG TTG GTT AAG GAG GAG GAA 
GGT TAT GGA GAA AGC GAT GTC ACA TTC TCA GTT AAT CAG CAT CGA AGG ACC AAG CAG CCC CAG GAG AAC ACG ACT CAG 
GTG GAA GAA GTG ACA GAG GCA GGT GAT TCA GAG GGC GAG CAG AGT TAT TTT GTG TCC ACT CCA GAT GAA CAC CCC GGG 
GGG CAC GAC AGA --- GAT GAT GGC TCG GTG TAC GGG CAG ATC CAC ATC GAG GAG GAA TCC ACC ATC AGG TAC TCT TGG 
CAG GAT GAA ATC GTG CAG GGG ACT CGA AGG --- ACA CAG AAG GCC GGT GCA GTG GGC GAG AAG GTT GTG AAG CCC TTG 
GAT GTC CCA GCG CCC TCT CTG GAG GGG GAC CTG GGT TCC ACT CAC TGG AAA --- GAA CAA GCT AGA AGC GGT GAA TTT 
CAT GCC GAA CCC ACA GTC ATT GAA AAA GAA ATT AAA ATA CCC CAC GAA TTC CAC ACC TCC ATG AAG GGC ATC TCC TCC 
AAG GAG --- --- --- CCC CGG CAG CAG CTG GTG GAG GTC ATC GGG CAG CTG GAG GAA ACC CTT CCC GAG CGC ATG AGG 
GAG GAG CTG TCC GCC CTC ACC AGA GAG GGG CAG GGT GGG CTG GGG AGC GTT TCC GTG GAT GTC AAG AAG GTC CAG GGT 
GCT GGT --- GGC AGT TCC GTG ACC CTG GTT GCT GAA GTC AAC GTC TCA CAA ACT GTG GAT GCC GAT CGG TTA GAC CTG 
GAG GAG CTG AGC AAA GAT GAG GCC AGT GAG ATG GAG AAG GCT GTG GAG TCG GTG GTT CGG GAG AGC CTG AGC AGG CAA 
CGC AGC CCA GCG CCT GGC AGC CCA GAT GAG GAA GGT GGA GCG GAG GCC CCG GCT GCT GGC GTT CGC TTC AGG CGT TGG 
GCC ACC CGG GAG CTG TAC ATC CCT TCA GGC GAC AGC GAG GTT GCT GGT GGG GCC TCT CAC AGC TCG GGA CAG CGC AGT 
CCC CAG GGC CCA GTG TCG GCC ACT GTG GAG GTC AGC AGC CCC ACA GGC TTT GCC CAG TCA CAG GTG CTG GAG GAT GTG 
AGC CAG GCT GCA AGG CAC ATA AAA CTC GGC CCC TCT GAA GTC TGG AGG ACT GAG CGA ATG TCA TAT GAA GGA CCC ACT 
GCA GAA GTG GTG GAG GTA AGT GCG GGA GGC GAC CTA AGT CAG GCA GCG AGC CCG ACC GGA GCC AGC CGG TCT GTG AGG 
CAT GTC ACG CTG GGT CCC GGT CAA AGT CCA CTG TCC AGA GAA GTC ATC TTC CTA GGC CCT GCC CCT GCC TGT CCA GAG 
GCA GGG GGC TCG CCA GAA CCT GGC CCA GCA GAG TCT TCT GCA GAT ATG GAT GGA TCG GGG AGG CAC AGC ACA TTT GGC 
TGC AGA CAA TTT CAT GCT GAA AAG GAG ATT ATT --- TTT CAG GGC CCC ATT TCT GCT GCA GGG AAG GTT GGT GAT TAT 
TTT GCA ACA GAA GAG TCA GTG GGT ACC CAG ACT TCT GTC AGG CAA CTC CAG TTA GGC CCT AAA GAA GGG TTC AGT GGG 
CAA ATC CAG TTC ACA GCT CCA CTT TCA GAC AAG GTG GAG TTG GGT GTC AGA GGA GAT TCT GTA CAC ATG GAA GGG TTG 
CCA GGG AGC AGC ACA TCC ATC AGG CAC ATC AGC ATC GGG CCT CAG AGG CAT CAG ACC ACC CAG CAG ATA GTT TAC CAT 
GGG CTG GTT CCC CAA CCG GGG GAA TCT GGT GAC TCA GAG AGC ACT GTG CAC GGA GAG GGC TCA GCA GAT GTG CAC CAG 
GCC ACT CAC AGT CAT ACC TCG GGT AGA CAA ACC GTT ATG ACT GAA AAG AGC ACC TTC CAA AGT GTC GTT TCT GAA TCT 
CCC CAG GAG GAT AGT GCA GGG GAC ACA TCA GGG GCA GAA ATG ACA TCG GGT GTT AGC AGA TCC TTT AGG CAC ATT CGA 
CTA GGT CCT ACA GAA ACG GAA ACC TCT GAA CAC GTT GCC ATC CGT GGA CCC GTG TCC AGA ACA TTT GTG CTT GCT GGT 
TCA GCG GAC TCC CCT GAG CTA GGC AAG TTA GCA GAC AGC AGC AGA ACG CTA AGG CAC ATT GCA CCA GGG CCC AAA GAA 
ACT TCG TTT ACC TTT CAG ATG GAT GTG AGT AAC GTA GAG GTG ATC CGC AGC CGG ACA CAG GAA GCG GGA --- --- --- 
--- --- --- --- --- --- --- --- GCT CTC GGT GTG TCT GAC CGT GGT TCC TGG AGA GAC GCG GAC AGT AGG AAT GAC 
CAG GCA GTT GGT GTG AGC TTT AAG GCC TCT GCT --- --- --- --- --- --- GGG GAA GGA GAC --- --- --- --- --- 
CAG GGC AAG GAG CAG GCC ATG TTT GAT AAG AAG GTG CAG CTC CAG AGA ATG GTA GAC CAA AGG TCG GTG ATT TCA GAT 
GAA AAG AAA GTT GCC CTC CTC TAT CTA GAC AAT --- --- GAG GAG GAG GAG AAT GAT GGG --- --- CAT TGG TTT TAA 
>bobobo_ENSPPAG00000040616    
--- --- --- --- --- --- --- --- --- --- --- --- --- --- --- --- --- --- --- --- --- --- --- --- --- --- 
--- --- --- --- --- --- --- --- --- --- --- --- --- --- --- --- --- --- --- --- --- --- --- --- --- --- 
--- --- --- --- --- --- --- --- --- --- --- --- --- --- --- --- --- --- --- --- --- --- --- --- --- --- 
--- --- --- --- --- --- --- --- --- --- --- --- --- --- --- --- --- --- --- --- --- --- --- --- --- --- 
--- --- --- --- --- --- --- --- --- --- --- --- --- --- --- --- --- --- --- --- --- --- --- --- --- --- 
--- --- --- --- --- --- --- --- --- --- --- --- --- --- --- --- --- --- --- --- --- --- --- --- --- --- 
--- --- --- --- --- --- --- --- --- --- --- ATG CAT TTC CGC GCC CGC GCC ACC GGC CCG CCC --- --- --- --- 
--- --- --- --- --- --- --- --- --- --- TAC GCA CTG CTG GTG GCC GAG TCG TGG CGG GAG ACG GTG CAG CTG TAC 
GAG GAC GAG GTG CGC GAG CTG --- GAG GAG GCG CTG CGG CGC GGC CAG GAG AGC AGA CTC CAG GCG GAG GAA GAG ACG 
CGG CTG TGC GCG CAG GAG GCA GAG GCG CTG CGG CGC GAG GCG CTC GGA TTG GAG CAG CTG CGC GCG CGG CTG GAG GAC 
GCG CTG CTG CGG ATG CGC GAG GAG TAC GGG ATA CAG GCC GAG GAG CGG CAG AGA GCA ATT GAC TGC CTG GAG GAT GAG 
AAG GCA ACC CTC ACC TTG GCC ATG GCT GAC TGG CTG CGG GAC TAT CAG GAC CTC CTG CAG GTG AAG ACC GGC CTC AGT 
CTG GAG GTG GCG ACC TAC CGG GCC TTA TTG GAA GGA GAA AGT AAT CCA GAG ATA GTG ATC TGG GCT GAG CAC ACT GAA 
AAC --- ATG CCG TCA GAA TTC AGA AAC AAA TCC TAT CAC TAT ACC GAC --- --- TCA CTA CTA CAG AGG GAA AAT GAA 
AGG AAT CTA TTT TCA AGG CAG AAA GCA CCT --- --- --- --- --- --- TTG GCA AGT TTC AAT CAC AGC TCG GCG CTG 
TAT TCT AAC CTG TCA GGG CAC CGT GGA TCT CAG ACG GGC ACA TCT ATT GGA GTT GAT GCC AGA AGA GGC TTC TTG GGC 
TCG GGA TAT TCT TCC TCG GCC ACT ACC CAG --- CAG GAA AAC TCA TAC GGA AAA GCC GTC AGC AGT CAA ACC AAT GTC 
AGA ACT TTC TCT CCA ACC TAT GGC CTT TTA AGA AAT ACT GAG GCT CAA GTG AAA ACA TTC CCT GAC AGA CCA AAA GCT 
GGA GAT ACA AGG GAG GTC CCC GTT TAC ATA GGG GAA GAT TCC ACA ATT GCC CGC GAG TCG TAC CGG GAT CGC CGA GAC 
AAG GTG GCA GCA GGT GCT TCG GAA AGC ACA CGG TCA --- --- --- --- --- --- --- --- --- --- --- --- --- --- 
--- --- --- --- --- --- --- --- --- --- --- --- --- --- --- --- --- --- --- --- --- --- --- --- --- --- 
--- --- --- --- --- --- --- --- --- --- --- --- --- --- --- --- --- --- --- --- --- --- --- --- AAT GAG 
AGG ACC GTC ATT CTG GGA AAG AAA ACA GAA GTG AAA GCC ACG AGG GAG CAA GAA AGA AAC AGA CCA GAA ACC --- --- 
--- ATC CGA ACA AAG CCA GAA GAG AAA ATG TTC GAT TCT AAA GAG AAG GCT TCC GAG GAG AGA AAC CTA AGA TGG GAA 
GAA TTG ACA AAG TTA GAT AAA GAA GCG AGA CAG AGA --- --- --- --- --- --- --- --- --- --- --- --- --- GAA 
AGC CAG CAG ATG AAG GAG --- --- --- --- AAG GAC TCA CCG AAG GAG AAG AGC --- --- --- --- --- --- --- --- 
GTG CGA GAG AGA GAG GTG CCG ATC AGT CTA GAA --- --- --- --- --- --- GTA TCC CAG GAC AGA AGA GCA GAG GTG 
TCC CCG AAA GGT TTG CAG ACG CCT --- GTG AAG GAT GCT GGT GGC GGG ACC GGT AGA GAG --- --- --- --- --- --- 
--- GCA GAA GCA AGA GAG CTG CGG TTC AGG TTG GGC ACC AGT GAT GCC ACT GGT TCT CTG CAA GGC GAT TCC ATG ACA 
GAA ACC GTA GCA GAA AAC ATC GTT ACC AGT ATC CTG AAG CAG TTC ACT CAG TCT CCA GAG ACA GAA GCA TCT GCT GAT 
TCT TTT CCA GAC ACA AAA GTC ACT TAC GTG GAC AGG AAA GAG CTT CCT GGG GAA AGG AAA ACA AAG ACT GAA ATA GTT 
GTG CAG TCT AAA CTG ACT GAG GAT GTT GAT GTT TCC GAT GAA GCT GGC CTG GAC TAC CTT TTA AGC AAG GAT ATT AGG 
GAA GTG --- --- GGG CTG AAA GGC AAG TCA GCC GAG CAG GTG ATA GGA GAC ATC ATC AAC CTC GGC CTG AAA GGG AGG 
--- GAG GGG AGA GCA AAG GTC GTC AAC GTG GAG ATC GTG GAG GAG CCC GTG AGT TAT GTC AGC GGG GAG AAG CCG GAG 
GAG TTT TCC GTC CCA TTC AAA GTG GAA GAG GTT GAA GAT GTG TCG CCA GGC CCC TGG GGG TTG GTT AAG GAG GAG GAA 
GGT TAT GGA GAA AGC GAT GTC ACA TTC TCA GTT AAT CAG CAT CGA AGG ACC AAG CAG CCC CAG GAG AAC ACG ACT CAG 
GTG GAA GAA GTG ACA GAG GCA GGT GAT TCA GAG GGC GAG CAG AGT TAT TTT GTG TCC ACT CCA GAT GAA CAC CCC GGG 
GGG CAC GAC AGA --- GAT GAC GGC TCG GTG TAC GGG CAG ATC CAC ATC GAG GAG GAA TCC ACC ATC AGG TAC TCT TGG 
CAG GAT GAA ATC GTG CAG GGG ACT CGA AGG --- ACA CAG AAG GCC GGT GCA GTG GGC GAG AAG GTT GTG AAG CCC TTG 
GAT GTC CCA GCG TCC TCT CTG GAG GGG GAC CTG GGT TCC ACT CAC TGG AAA --- GAA CAA GCT AGA AGC GGT GAA TTT 
CAT GCC GAA CCC ACA GTC ATT GAA AAA GAA ATT AAA ATA CCC CAC GAA TTC CAC ACC TCC ATG AAG GGC ATC TCC TCC 
AAG GAG --- --- --- CCC CGG CAG CAG CTG GTG GAG GTC ATC GGG CAG CTG GAG GAA ACC CTT CCC GAG CGC ATG AGG 
GAG GAG CTG TCC GCC CTC ACC AGA GAG GGG CAG GGT GGG CTG GGG AGC GTT TCC GTG GAT GTC AAG AAG GTC CAG GGT 
GCT GGT --- GGC AGT TCC GTG ACC CTG GTT GCT GAA GTC AAC GTC TCA CAA ACT GTG GAT GCC GAT CGG TTA GAC CTG 
GAG GAG CTG AGC AAA GAT GAG GCC AGT GAG ATG GAG AAG GCT GTG GAG TCG GTG GTT CGG GAG AGC CTG AGC AGG CAA 
CGC AGC CCA GCG CCT GGC AGC CCA GAT GAG GAA GGT GGA GCG GAG GCC CCG GCT GCT GGC GTT CGC TTC AGG CGT TGG 
GCC ACC CGG GAG CTG TAC ATC CCT TCA GGC GAC AGC GAG GTT GCT GGT GGG GCC TCT CAC AGC TCG GGA CAG CGC AGT 
CCC CAG GGC CCA GTG TCG GCC ACT GTG GAG GTC AGC AGC CCC ACA GGC TTT GCC CAG TCA CAG GTG CTG GAG GAT GTG 
AGC CAG GCT GCA AGG CAC ATA AAA CTC GGC CCC TCT GAA GTC TGG AGG ACT GAG CGA ATG TCA TAT GAA GGA CCC ACT 
GCA GAA GTG GTG GAG GTA AGT CCG GGA GGC GAC CTA AGT CAG GCA GCG AGC CCG ACC GGA GCC AGC CGG TCT GTG AGG 
CAT GTC ACG CTG GGT CCC GGT CAA AGT CCA CTG TCC AGA GAA GTC ATC TTC CTA GGC CCT GCC CCT GCC TGT CCA GAG 
GCA GGG GGC TCG CCA GAA CCT GGC CCA GCA GAG TCT TCT GCA GAT ATG GAC GGA TCG GGG AGG CAC AGC ACA TTT GGC 
TGC AGA CAA TTT CAT GCT GAA AAG GAG ATT ATT --- TTT CAG GGC CCC ATT TCT GCT GCA GGG AAG GTT GGT GAT TAT 
TTT GCA ACA GAA GAG TCA GTG GGT ACC CAG ACT TCT GTC AGG CAA CTC CAG TTA GGC CCT AAA GAA GGG TTC AGT GGG 
CAA ATC CAG TTC ACA GCT CCA CTT TCA GAC AAG GTG GAG TTG GGT GTC AGA GGA GAT TCT GTA CAC ATG GAA GGG TTG 
CCA GGG AGC AGC ACA TCC ATC AGG CAC ATC AGC ATC GGG CCT CAG AGG CAT CAG ACC ACC CAG CAG ATA GTT TAC CAT 
GGG CTG GTT CCC CAA CCG GGG GAA TCT GGT GAC TCA GAG AGC ACT GTG CAC GGA GAG GGC TCA GCA GAT GTG CAC CAG 
GCC ACT CAC AGT CAT ACC TCG GGT AGA CAA ACC GTT ATG ACT GAA AAG AGC ACC TTC CAA AGT GTC GTT TCT GAA TCT 
CCC CAG GAG GAT AGT GCA GGG GAC ACA TCA GGG GCA GAA ATG ACA TCG GGT GTT AGC AGA TCC TTT AGG CAC ATT CGA 
CTA GGT CCT ACA GAA ACG GAA ACC TCT GAA CAC GTT GCC ATC CGT GGA CCC GTG TCC AGA ACA TTT GTG CTT GCT GGT 
TCA GCG GAC TCC CCT GAG CTA GGC AAG TTA GCA GAC AGC AGC AGA ACG CTA AGG CAC ATT GCA CCA GGG CCC AAA GAA 
ACT TCG TTT ACC TTT CAG ATG GAT GTG AGT AAC GTA GAG GCG ATC CGC AGC CGG ACA CAG GAA GCG GGA --- --- --- 
--- --- --- --- --- --- --- --- GCT CTC GGT GTG TCT GAC CGT GGT TCC TGG AGA GAC GCG GAC AGT AGG AAT GAC 
CAG GCA GTT GGT GTG AGC TTT AAG GCC TCT GCT --- --- --- --- --- --- GGG GAA GGA GAC --- --- --- --- --- 
CAG GGC AAG GAG CAG GCC ATG TTT GAT AAG AAG GTG CAG CTC CAG AGA ATG GTA GAC CAA AGG TCG GTG ATT TCA GAT 
GAA AAG AAA GTT GCC CTC CTC TAT CTA GAC AAT --- --- GAG GAG GAG GAG AAT GAT GGG --- --- CAT TGG TTT TAA 
>gorilla_ENSGGOG00000014873   
ATG CTG TCC TGG CGG CTG CAG ACG GGC CCC GAG AAG GCC GAG CTG CAG GAG CTC AAC GCC CGG CTC TAT GAC TAC GTG 
TGT CGG GTG CGG GAG CTG GAG CGC GAA AAC CTA CTC CTG GAG GAG GAG CTG CGC GGC CGG CGC GGG CGA GAG GGC CTG 
--- --- --- --- TGG GCC GAG GGG CAG GCC CGC TGC GCC GAG GAG GCG CGC AGC TTG CGG CAG CAG CTG GAC GAG CTG 
AGC TGG GCC ACT GCG CTG GCG GAG GGC GAG CGG GAC GCT CTG CGG CGC GAG CTG CGG GAG CTG CAG CGC CTG GAT GCG 
GAG GAG CGC GCG GCC CGC GGC CGC CTG GAC GCC GAG CTG GGT --- --- --- --- --- --- --- --- --- --- --- --- 
--- --- --- --- --- --- --- --- --- --- --- --- --- --- --- --- --- --- --- --- --- --- --- --- --- --- 
--- --- --- --- --- --- --- --- --- --- --- --- --- --- --- --- --- --- --- --- --- --- --- --- --- --- 
--- --- --- --- --- --- --- --- --- --- --- --- --- --- --- --- --- TCG TGG CGG GAG ACG GTG CAG CTG TAC 
GAG GAC GAG GTG CGC GAG CTG --- GAG GAG GCG CTG CGG CGC GGC CAG GAG AGC AGA CTC CAG GCG GAG GAA GAG ACG 
CGG CTG TGC GCG CAG GAG GCA GAG GCG CTG CGG CGC GAG GCG CTC GGA TTG GAG CAA CTG CGC GCG CGG CTG GAG GAC 
GCG CTG CTG CGG ATG CGC GAG GAG TAC GGG ATA CAG GCC GAG GAG CGG CAG AGA GCG ATT GAC TGC CTG GAG GAT GAG 
AAG GCA ACC CTC ACC TTG GCC ATG GCT GAC TGG CTG CGG GAC TAT CAG GAC CTC CTG CAG GTG AAG ACC GGC CTC AGT 
CTG GAG GTG GCG ACC TAC CGG GCC TTA TTG GAA GGA GAA AGT AAT CCA GAG ATA GTG ATC TGG GCT GAG CAC GTT GAG 
AAC --- ATG CCG TCA GAA TTC AGA AAC AAA TCC TAT CAC TAT ACC GAC --- --- TCA CTA CTA CAG AGG GAA AAT GAA 
AGG AAT CTA TTT TCA AGG CAG AAA GCA CCT --- --- --- --- --- --- TTG GCA AGT TTC AAT CAC AGC TCG GCG CTG 
TAT TCT AAC CTG TCA GGG CAC CGT AGA TCT CAG ACG GGC ACA TCT ATT GGA GGT GAT GCC AGA AGA GGC TTC TTG GGC 
TCG GGA TAT TCT TCC TCG GCC ACT ACC CAG --- CAG GAA AAC TCA TAC GGA AAA GCC GTC AGC AGT CAA ACC AAT GTC 
AGA ACT TTC TCT CCA ACC TAT GGC CTT TTA AGA AAT ACT GAG GCT CAA GTG AAA ACA TTC CCT GAC AGA CCA AAA GCT 
GGA GAT ACA AGG GAG GTC CCC GTT TAC ATA GGT GAA GAT TCC ACA ATT GCC CGC GAG TCG TAC CGG GAT CGC CGA GAC 
AAG GTG GCA GCA GGT GCT TCG GAA AGC ACA CGG TCA --- --- --- --- --- --- --- --- --- --- --- --- --- --- 
--- --- --- --- --- --- --- --- --- --- --- --- --- --- --- --- --- --- --- --- --- --- --- --- --- --- 
--- --- --- --- --- --- --- --- --- --- --- --- --- --- --- --- --- --- --- --- --- --- --- --- AAT GAG 
AGG ACC GTC ATT TTG GGA AAG AAA ACA GAA GTG AAA GCC ACG AGG GAG CAA GAA AGA AAC AGA CCA GAA ACC --- --- 
--- ATC CGA ACA AAG CCA GAA GAG AAA ATG TTC GAT TCT AAA GAG AAG GCT TCC GAG GAG AGA AAC CTA AGA TGG GAA 
GAA TTG ACA AAG TTA GAT AAA GAA GCG AGA CAG AGA --- --- --- --- --- --- --- --- --- --- --- --- --- GAA 
AGC CAG CAG ATG AAG GAG AAG GCT AAG GAG AAG GAC TCA CCG AAG GAG AAG AGC --- --- --- --- --- --- --- --- 
GTG CGA GAG AGA GAG GTG CCG ATT AGT CTA GAA --- --- --- --- --- --- GTA TCC CAG GAC AGA AGA GCA GAG GTG 
TCC CCG AAA GGT TTG CAG ACG CCT --- GTG AAG GAT GCT GGT GGC GGG ACC GGT AGA GAG --- --- --- --- --- --- 
--- GCA GAA GCA AGA GAG CTG CGG TTC AGG TTG GGC ACC AGT GAT GCC GCT GGT TCT CTG CAA GGC GAT TCC ATG ACA 
GAA ACC GTA GCA GAA AAC ATC GTT ACC AGT ATC CTG AAG CAG TTC ACT CAG TCT CCA GAG ACA GAA GCA TCT GCT GAT 
TCT TTT CCA GAC ACA AAA GTC ACT TAC GTG GAC AGG AAA GAG CTT CCT GGG GAA AGG AAA ACA AAG ACT GAA ATA GTT 
GTG GAG TCT AAA CTG ACT GAG GAT GTT GAT GTT TCC GAT GAA GCT GGC CTG GAC TAC CTT TTA AGC AAG GAT ATG AGG 
GAA GTG --- --- GGG CTG AAA GGC AAG TCA GCC GAG CAG GTG ATA GGA GAC ATC ATC AAC CTC GGC CTG AAA GGG AGG 
--- GAG GGG AGA GCA AAG GTC GTC AAC GTG GAG ATC GTG GAG GAG CCC GTG AGT TAT GTC AGT GGA GAG AAG CCG GAG 
GAG TTT TCT GTC CCA TTC AAA GTG GAG GAG GTC GAA GAT GTG TCG CCA GGC CCC TCG GGG TTG GTT AAG GAG GAG GAA 
GGT TAT GGA GAA AGC GAT GTC ACA TTC TCA GTT AAT CAG CAT CAA AGG ACC AAG CAG CCC CAG GAG AAC ACG ACT CAC 
GTG GAA GAA GTG ACA GAG GCA GGT GAT TCA GAG GGC GAG CAG AGT TAT TTT GTG TCC ACT CCA GAT GAA CAC CCC GGG 
GGG CAC GAC AGA --- GAT GAC GGC TCA GTG TAC GGG CAG ATC CAC ATT GAG GAG GAA TCC ACC ATC AGG TAC TCT TGG 
CAG GAT GAA ATC GTG CAG GGG ACT CGA AGG AGG ACA CAG AAG GAC GGT GCA GTG GGC GAG AAG GTT GTG AAG CCC TTG 
GAT GTC CCA GCG CCC TCT CTG GAG GGG GAC CTG GGT TCC ACT CAC TGG AAA --- GAA CAA GCT AGA AGC GGT GAA TTT 
CAT GCT GAA CCC ACA GTC ATT GAA AAA GAA ATT AAA ATA CCC CAT GAA TTC CAC ACC TCC ATG AAG GGC ATC TCC TCC 
AAG GAG --- --- --- CCC CGG CAG CAG CTG GTG GAG GTC ATC GGG CAG CTG GAG GAA ACC CTT CCC GAG CGC ATG AGG 
GAG GAG CTG TCC GCC CTC ACC AGA GAG GGG CAG GGT GGG CCG GGG AGC GTT TCC GTG GAC GTC AAG AAG GTC CAG GGT 
GCT GGT --- GGC AGT TCC GTG ACC CTG GTT GCT GAA GTC AAC GTC TCA CAA ACT GTG GAT GCT GAT CGG TTA GAC CTG 
GAG GAG CTG AGC AAA GAT GAG GCC AGT GAG ATG GAG AAG GCT GTG GAG TCG GTG GTT CGG GAG AGC CTG AGC AGG CAA 
CGC AGC CCA GCG CCT GGC AGC CCA GAT GAG GAA GGT GGA GCG GGG GCC CCG GCT GCT GGC GTT CGC TTC AGG CGT TGG 
GCC ACC CGG GAG CTG TAC ATC CCT TCA GGC GAG AGC GAG GTT GCT GGT GGG GCG TCC CAC AGC TCG GGA CAG CGC ACT 
CCC CGG GGC CCA GTG TCG GCC ACT GTG GAG GTC AGC AGC CCC ACA GGC TTT GCC CAG TCA CAG GTG CTG GAG GAT GTG 
AGC CAG GCT GCA AGG CAC ATA AAA CTC GGC CCC TCT GAA GTC TGG AGG ACT GAG CGA ATG TCA TAT GAA GGA CCC ACC 
GCA GAA GTG GTG GAG GTA AGT GCG GGA GGC GAC CTA AGT CAG GCA GCG AGC CCG ACC GGA GCC AGC CGG TCT GTG AGG 
CAT GTC ACG CTG GGT CCC GGT CAA AGT CCA CTG TCC AGA GAA GTC ATC TTC CTA GGC CCT GCC CCT GCC TGT CCA GAG 
GCA GGG GGC TCG CCA GAA CCT GGC CCA GCA GAG TCT TCT GCA GAT ACG GAC GGA TCG GGG AGG CAC AGC ACA TTT GGC 
TGC AGA CAA TTT CAT GCT GAA AAG GAG ATT ATT --- TTT CAG GGC CCC ATT TCT GCT GCA GGG AAG GTT GGT GAT TAT 
TTT GCA ACA GAA GAG TCA GTG GGT ACC CAG ACT TCT GTC AGG CAA CTC CAG TTA GGC CCT AAA GAA GGG TTC AGT GGG 
CAA ATC CAG TTC ACA GCT CCA CTT TCA GAC AAG GTG GAG TTG GGT GTC AGA GGA GAT TCT GTA CAC ATG GAA GGG TTG 
CCA GGG AGC AGC ACA TCC ATC AGG CAC ATC AGC ATC GGG CCT CAG AGG CAT CAG ACC ACC CAG CAG ATA GTT TAC CAT 
GGG CTG GTT CCC GAA CCG GGG GAA TCT GGT GAC TCA GAG AGC ACT GTG CAC GGA GAG GGC TCA GCA GAC CTG CAC CAG 
GCC ACT CAC AGT CAT ACC TCG GGT AGA CAA ACC GTT ATG ACT GAA AAG AGC ACC TTC CAA AGT GTC GTT TCT GAA TCT 
CCC CAG GAG GAT AGT GCA GGG GAC ACA TCA GGG GCA GAA ATG ACA TCG GGT GTT AGC AGA TCC TTT AGG CAC ATT CGA 
CTA GGT CCT ACA GAA ACG GAA ACC TCT GAA CAC GTT GCC ATC CGT GGA CCC GTG TCC AGA ACA TTT GTG CTT GCT GGT 
TCA GCG GAC TCC CCT GAG CTA GGC AAG TTA GCA GAC AGC AGC AGA ACG CTA AGG CAC ATT GCA CCA GGG CCC AAA GAA 
ACT TCG TTT ACC TTT CAG ATG GAT GTG AGT AAC GTA GAG GCG ATC CGC AGC CGG ACA CAG GAA GCG GGA --- --- --- 
--- --- --- --- --- --- --- --- GCT CTC GGT GTG TCT GAC CGT GGT TCC TGG AGA GAC GCG GAC AGT AGG AAT GAC 
CAG GCA GTT GGT GTG AGC TTT AAG GCC TCT GCT --- --- --- --- --- --- GGG GAA GGA GAC CAG GCC CAC GGA GAA 
CAG GGC AAG GAG CAG GCC ATG TTT GAT AAG AAG GTG CAG CTC CAG AGA ATG GTA GAC CAA AGG TCG GTG ATT TCA GAT 
GAA AAG AAA ATT GCC CTC CTC TAT CTA GAC AAT --- --- GAG GAG GAG GAG AAT GAT GGG --- --- CAT TGG TTT TAA 
>mouse_ENSMUSG00000030554     
ATG CTG TCC TGG CGG CTG CAG ACG GGC TCT GAA AAG GCG GAG CTG CAG GAG CTC AAC GCC CGG CTT TAC GAC TAC GTG 
TGC CGG GTG CGA GAG CTG GAG CGC GAG AAC CTG CTA CTG GAG GAG GAG TTG CGC AGC CGG CTG AGC CGG GAG GAC CGC 
--- --- --- --- TGG GCT GAG GAT CAG GCA CTC TAC GCC GAG GAG GCG CGC AGC CTA CGA CAG CAG CTA GAT GAA CTG 
AAC TGG TCC ACA GCC CTG GCC GAG GGC GAG CGC GAC GCG CTG CGG AGG GAA CTG CTG GAG CTG CAG CGG GAG GGT GTG 
GAA GCC GGC ACT GCC CGC AGC CGC CTG GAT GCC GAG CTG GGA GCG CAA CGG CGG GAG CTA GAG GAG GCT CTG GGC GCG 
CGC GCC GCC CTC GAG GCG CTG CTG GGC CGG CTG GAA ACT GAG CGC CGC GAC TTG GAC GCT GCC CAC GAA CGC CAA GTG 
CGA GAT CTA CGA GCC CGC GCT GCC AGC CTC ACC ATG CAC TTC CGA GCC CGC GCC ACC AGC CCC GCC GCG CCC CCG CCG 
--- --- CGC CTG CGG GAC GTG CAC GAC AGC TAC GCC CTG CTG GTG GCC GAG TCG TGG AGG GAG AGC GTG CAG CTG TAC 
GAG GAC GAG GTG CGC GAG CTG --- GAG CAG GCG CTG CGC CGC GGC CAA GAG AGC CGG CTC CAG GCG GAG GAC GAG GCG 
CGG CTG TGC GCG CAG GAG GCA GAC GCG CTG CGG AAC CAG GCG CTG GAG TTG GAG CAG CTG CGC GCG AGG CTG GAG GAT 
GAG CTG CTG CGG ATG CGC GAG GAG TAC GGG ATG CAG GCG GAG GAG CGG CAG AGA GTG ATT GAC AGC CTG GAG GAT GAG 
AAG GAA GCC CTT ACC TTG GCC ATG GCT GAC CGG CTG CGG GAT TAC CAG GAG CTC CTG CAG GTG AAG ACT GGA CTC AGC 
TTG GAG GTA GCC ACC TAC AGG GCC TTG TTG GAA GGA GAA AGC AAT CCG GAG ATA TTG ATC TGG ACT GAG AAC ATT GAA 
AAC --- GTG CCA CAA GAG CCC AGA AAC ACA TCC TAT CGC TAC ACC AAC --- --- TCA GTA TTG CAG AGG AAA AAT GAG 
AAA AAT CTC TTT CCA AGG CGA AAA ACA CCT --- --- --- --- --- --- TGG GCA GCT GTA AAT CAC AGC TCG GCC TCG 
TAT TCT AAC TGG CCA GGG CAC CTT GAC TCA CAG ACA ACC ACA GCT GTA GGA AGT GCT GCC AGA AGG GGT CTC CTG ACC 
TCC CGC CAT TCT TCC TCA GCT ACA ACC TCA GGG CAG CAA AAG CCC CTG GAG AAA ACC ATC AGC AGC CGA GCC AAT TTA 
AGA CCG GTC ACG CCA ACC CAC GGC TTT CTA AGA AAC ACT GAT GCT CAA ATG AAA ACA CTC CCC CAT AGA TCC AAA GTC 
GAA GGC ACG GGG GAC ACC CAC GCA CGG CGG GCT ACA GAG TCT GTT ATT ACC AGA GAG TCA TAC AGA GGT CAC CAG GGC 
CAT GTG GCA GCA GGT GCC GTG AGC AGC ACT CCG TCA --- --- --- --- --- --- --- --- --- --- --- --- --- --- 
--- --- --- --- --- --- --- --- --- --- --- --- --- --- --- --- --- --- --- --- --- --- --- --- --- --- 
--- --- --- --- --- --- --- --- --- --- --- --- --- --- --- --- --- --- --- --- --- --- --- --- AAT GAG 
AGG ACT GTC ATT CTG GGA AAG AAA TTA GAA GCG CAA GCC ACT AAA GAA CAA GAA AGG GAC AGA TCA GGG GTC --- --- 
--- ATC AGA ATA AAG CCA GAA GAG AAA ATG TTT GAT TCT AAA GAG AAG GCT TCA GAG GAA AGA AAC TTG AGG TGG GAA 
GAG CTA ACC AAG TTA GAT AGA GAT GCC AGA AAG AGA --- --- --- --- --- --- --- --- --- --- --- --- --- GAA 
AGC CGG CAT TTG AGG GAT GAG GCC AGA GAG AAG GAA GCA CTG AAG GAG AGA AGT --- --- --- --- --- --- --- --- 
GTA AAA GAA AGA GAG GTG CCC ATC AGT CTA GAA --- --- --- --- --- --- GTA TCC CGG GGC AGC AGA GCA GAG GTG 
TCC ACC ATA CAC TTG CAG TCA CCT GGA AGG AAG GAC GTT AGC CAC AGT GGG GGA AGA GAG --- --- --- --- --- --- 
--- GCA GAG ACC AAA GAG ACA AGG TTC CGG CTG GAT ACC CAG GAC ACT GCC AGC TCT CTG CAA AGT GAC TCA ACG ACA 
GAA ACC ATA GCC GAA AGC ATT GTC ACC ACC ATC CTT AAG CAG TTT ACC CAG TCT CCA GGT GCC GAG GAG GAG GCC ACT 
TCT TTC CCG GAC ACA AAG GTC ACT TAT GTG GAC AGG AAA GAG TTT CCT GGT GAT GGG AAA ACC AAG ACA GAA ATC GTT 
GTG GAG TCG AAG CTG ACA GAT GTT GTT GAT GTT TCT GAT GAA GCA GGC CTG GAC TAC CTT CTA AGC AAG GAT GTC AAG 
GAA GTA --- --- GGA CTG AAG GGG AAG TCA ACG GAG ACG ATG ATC GGA GAG ATG ATC AAC CTG GGT CTG AAA GGC AGG 
--- GAG GGG AGA GCT AAA GTC GTA AAT GTG GAG ATT GTG GAA GAG CCC ATG AGC TAC ATA GGT GGT GGG AAA --- ATA 
GAC TTT TCT ACC CCC TTT CAG GTA GAA GAA GTC GAC GAC GTG TCT CCC AGC CCC AAG GGC TTT GTG GAG GAA GAG GAT 
GGT GAA GGA GAG ACC CAC ATG GCA TTC TCA ATG CGT CCA CAT CAG --- ACC AAA CAG CCC CAG GGG ACC ATC CCT CAC 
GTG GAA GAA GTG ACG GAG GCG GGC GAC TCA GAG GGG GAG CAG AGC TAT TTT GTG TCT ACC CCA GAT GAG TAC CCC GGG 
GGG CAT GAC AGA GAA GAT GAT GGC TCA GTG TAT GGG CAG ATT CAT ATC GAG GAA GAG TCT ACC ATC CGG TAC TCA TGG 
CAA GAC GAA ATT GCG CAG GGG ACC TGG AGA AGG AAA ATG AGA GGT GAC GTG GGG GGA GAG AAG CCT GTG AAG GTC CTG 
GAG GTC CCA GCA CTT TCC CTG GGT GGT GCT ATT GGT TCT GCT CAC TTG AAG --- GAA GAA GCC --- AGT GGT GAA CTC 
CGT GCT GAA CCC ACA GTC ATT GAG AAA GAG ATC AAA ATA CCG CAT GAA TTC CAC ACC TCC ATC AAG GGT GTC TTC TCC 
AGT GAG --- --- --- CCC CGG CAC CAG CTG GTG GAG GTC ATC GGG CAG CTG GAG GAA ACA TTG CCC GAG CGC ATG AAG 
GAG GAG CTG TCT GCC CTG ACC AGA CAG AGT CAA GGA GAG TCA GGG AGC GTT TCT GTG GAC GTA AAG AAA GTC CAG AGC 
GCT GCT --- GGT GGT TCT GTG ACT TTG ATG GCT GAG GTC AAC CTC TCA CAG ACT GTA GAT GCT GAT CAG TTG GAC CTG 
GAG CAG TTG AGC AGA GAT GAA GCT GGG GAA ATA GAG AGG GCT GTG GAG TCT GTG GTC AGA GAG AGC TTG GCC AAG CGC 
TCC AGC CCA GTG CCT AGA AGC CCA GAC AGG GAA GAT GGA GAG GAG GTG CCT GCT GGT GGC ATT CTC TTC AAG CGC TGG 
GCC ACC AGG GAG CTG TAT AGC CCA TCT GGT GAG AGG GAT GAT GCT GGC CAG GTC TCT CCC AGC TCA GAT CAG CGT GTT 
ACC CAG GGC CCA GTG TCA GCT ACT GTG GAA GTG ACC AGC CCA ACG GGT TTT GTA CAG TCT CAT GTG CTG GAG GAT GTG 
AGC CAG TCT GTA AGG CAT GTT AAA CTA GGT CCC ACT GAA ATG TGG AGG ACA GAA CAG GTG ACC TTC GGA GGA CCC ACC 
GCA CAG GTG GTG GAG GTA AGT --- --- GGA GAC TTC AGC GAG GCA GTC AGC TCT GAG GGA GCC AGC CGC TCT GTG AGG 
CAC ATT ACA CTG GGT CCC CAT CAA AGC CAA GTG TCC ACA GAA GTC ATT TTC CGA GGC TCT GTG CCT ACC TGG CAG GAA 
ACA GGA GAC ACA GAA AAG CCT GGC CCA GTG GTA CTG TCT GTG GGA GCT GAC ATC TCA GGG AGC GGC AGG ATG CCT GGC 
TCT GAG CGG TCT CAC ACT GAG AAA GAA ATT CGT --- TTT CAG GGT CCT GTT TCT GGG ACA GCC CAG GTT GGT GGT AAC 
TTT GCA ACT GAA GAG TCA GTG GGT AGC CAG ACT TTT GTA AGG AGT CTC CAG TTA GGC CCC AAA GAA GGG TTC AGA GAG 
GAA ATC CAG TTC ATA GCT CCT ATC CCA GAC AAG GTA GGG TGG GGA GAA GAG --- GAT TCT GAG CAC ACC AAA GTG TCG 
CTA GAG AGG GCT ACA TCC ATC CAG CGT ATT GAC ATT GTG CCC CAG AGG TAC CTA GCT TCC AAG CAG ATG GCC --- --- 
--- --- --- CCA CAG ACA TTG GAA TTC AGG GAC TCA GAA GAC ATG GTT ATG GTG GAA GGT TCA GCA GGC ACA ATC CAG 
GCC ACT CAC AAT TTC ACC TCA GAT AGA GAA ATC CTC CAG AAC AAA GAG AAC ACA TTC CAG AGG GTC ATT TCT GGG TCT 
CCT CCA --- GAC AGT GTG GGC GAC ACG --- GGA GCA GAG GTG ACA GCA AAC GTC AGC AGG TCC TTT CGG CAC ATT CAA 
ATA GGT CCT ACA GAG GAA GAA CCC TCT GAA TAC TTT GTC ACC GGG AGA CCC GTA TCT AAA ACA TTT GTA CTT GAT GGT 
TCC GTG GCG TCC CCT GGG CTG GTT GGG GGA GCA GAC GGT GGT AGC ACA CCG TGT CGG ATT GCA CTG GGG CCC AAA GAA 
ACT TCA TTT ACT TTC CAG ATG GAT CTG AGC GAC ACG AGA GCG ATC CGC AGC TGG ACC CGA GAC ACA GGG TCG GAA --- 
--- --- --- --- --- --- GTG GAA GCT CAC GGC GTG TCT CAC CGT GGT GGC TGG AGA ATT GCA CAC AGT AGG GAT GAG 
CGA GTG GCC AGC ACT GGC TCT GGG GCC TCC CCT --- --- --- --- --- --- GGG GAT GCA CAC CAG GCC CCT GGA GAG 
AAA GGC ACG GAG CAG GCT GGA TTT GAC AAG ACG GTA CAG TTG CAG AGA ATG GTA GAC CAA AGG TCG GTG GCC TCA GAT 
GAG AAG AAA GTG GCT CTT CTT TAT CTA GAC AAT --- --- GAA GAG GAG GAG GAG GAG GAG GGC GAA GGG TGG TTT TGA 
>macaque_ENSMMUG00000005220   
ATG CTG TCC TGG CGG CTG CAG ACG GGA CCC GAG AAG GCC GAG CTG CAG GAG CTC AAC GCC CGG CTC TAT GAC TAC GTG 
TGC CGG GTG CGG GAG CTG GAG CGC GAA AAC CTG CTC CTG GAG GAG GAG CTG CGC GGC CGG CGC GGG CGA GAG GGC CTG 
--- --- --- --- TGG GCC GAG GGG CAG GCC CGC TGC GCC GAG GAG GCG CGC AGC TTG CGG CAG CAG TTG GAC GAA CTG 
AGC TGG GCC ACT GCG CTG GCG GAG GGA GAG CGG GAC GCT CTG CGG CGA GAA TTG CGG GAG CTG CAG CGC CTG GAT GCG 
GAG GAG CGC GCC GCC CGC GGC CGC CTG GAC GCC GAG CTG GGT GCG CAG CAG CGC GAG CTG CAG GAG GCG CTG GGC ACG 
CGC GCC GCC CTC GAG GCG CTG CTG GGC CGG CTG CAG GCC GAG CGC CGC GGC CTG GAC GCG GCC CAC GAA CGC GAC GTG 
CGG GAG CTG CGC GCC CGC GCC GCC AAC CTG ACC ATG CAC TTC CGC GCC CGG GCC ACC GGC CCC GCC GCG CCC CCG CCG 
--- --- CGC CTG CGG GAG GTG CAC GAC AGC TAC GCA CTG CTG GTG GCC GAG TCG TGG CGA GAG ACC GTG CAG CTG TAC 
GAG GAC GAG GTG CGC GAG CTG --- GAG GAG GCG CTG CGG CGC GGC GAG GAG AGC AGA CTC CAG GCG GAG GAG GAG ACG 
CGG CTG TGC GCG CAG GAG GCC GAG GGG CTG CAG CGC GAG GTG CTC GGG TTG GAG CAG CTG CGC GCG CGG CTG GAG GAA 
GAG CTG CTG CGG ATG CGC GAG GAG TAC GGG TTG CAG GCC CAG GAG CGG CAG AGA GTG ATT GAC TGC CTG GAG GAT GAG 
AAG GCG ACC CTC ACC TTG GCC ATG GCT GAC TGG CTG CGG GAC TAT CAG GAC CTC CTG CAG GTG AAG ACC GGC CTC AGC 
CTG GAG GTG GCA ACC TAC CGG GCC TTA TTG GAA GGA GAA AGT AAT CCA GAG ATA GTG GTC TGG ACT GAG CAC ATT GAA 
AAC --- ATG CCA TCA GAA TTC AGA AAC AAA TCC TAT CAC TAT ACC GAC --- --- TCA CTG TTA CAG AGG GAA AAT GAA 
AGA AAT CTG TTT TCA AGG CAG AAA GCA CCT --- --- --- --- --- --- TTG GCG AGT TTA AAT CAC AGC TCG GCA CTG 
TAT TCT AAC CTG TCA GCA CAC CGT GGA TAT CAG ACG GGC ACA TCT GTT GGA GGT GAT GCC AGA GGA GGC TTC TTG GGC 
TCG GGA TAT TCT TCC TCG GCC ACT ACC CAG --- CAG GAA AAC TCA TAC GGA AAA ACC GTC AAC AGT TCA ACT AAT GTC 
AGA ACT TTC TCT CCA ACC TAT GGC CTT TTA AGA AAT ACT GAG GCT CAA GTG AAA ACA TTC CCT GAC AGA CCA AAA GCT 
GGA GAT ACA AGG GAG GTC CCC GTT TAC AGA GCT GAA GAT TCC ACA GTT GCC CGC GAG TCG TAC CGG GAC CGC CGA GAC 
AAT GTG GCG GCA GGT GCT TCG GAA AGC ACA CGG TCA --- --- --- --- --- --- --- --- --- --- --- --- --- --- 
--- --- --- --- --- --- --- --- --- --- --- --- --- --- --- --- --- --- --- --- --- --- --- --- --- --- 
--- --- --- --- --- --- --- --- --- --- --- --- --- --- --- --- --- --- --- --- --- --- --- --- AAT GAG 
AGG ACC GTC ATT CTG GGA AAG AAA ACA GAA GTG AAA GCC ACA AGG GAG CAA GAA AGA AAC AGA CCG GAA ACC --- --- 
--- ATC CGA ACA AAG CCA GAA GAG AAA ATG TTC GAT TCT AAA GAG AAG GCT TCT GAG GAG AGA AAC CTA AGA TGG GAA 
GAA CTG ACA AAG TTA GAT AAA GAA GCG AGA CAG AGA --- --- --- --- --- --- --- --- --- --- --- --- --- GAA 
AGC CAG CAG ATG AGG GAG AAG GCC AAG GAG AAG GAC TCA CCG AAG GAG AAG AGC --- --- --- --- --- --- --- --- 
GTG CAA GAG AGA GAG ATC CCG ATT AGT CTC GAA --- --- --- --- --- --- GTA TCC CAG GAC AGA AGA GCA GAG GTG 
TCG CCG AAA GGT TTG CAG ATG CCT --- GTG AAG GAT GCT GGT GGC GGG ACG GGT AGA GAG --- --- --- --- --- --- 
--- GCA GAA GCA AGA GCG CTG CGG TTC ACG TTG GGC ACC AGA GAT GCC ACC GGT TCT CTG CAA GGC GAT TCC ATG ACA 
GAA ACC GTA GCA GAA AAC ATC GTT ACC AGT ATC CTG AAG CAG TTC ACT CAG TCT CCA GAG ACT GAA GCA TCT GCT GAT 
TCT TTT CCA GAC ACA AAA GTC ACT TAC GTG GAC AGG AAA GAG CTT CCT GGG GAA AGG AAA ACA AAG ACT GAA ATA GTT 
GTG GAG TCG AAA CTG ACT GAG GAT GTT GAT ATT TCT GAT GAA GCT GGC CTG GAC TAC CTT TTA AGC AAG GAT ATT AAG 
GAA GTG --- --- GGG CTG AAA GGC AGG TCA GCC GAG CAG ATG ATA GGA GAC GTC ATC AAC CTT GGC CTG AAA GGG AGG 
--- GAG GGG AGA GCC AAG GTC GTC AAC GTG GAG ATC GTC GAG GAG CCT GTG AGC TAC GTC AGT GAG GGG AAA CCA GAG 
GAG TTT TCT GTC CCA TTC AAA GTG GAG GAG GTC GAA GAT GTG TCC CCA GGC TCC TGG GGG TTG GTT AAG GAA GAG GAA 
GGT TAT GGA GAA AGT GAT GTC ACA TTC TCA GTT AAT CAG CAT CAA AGG ACC AAG CAG CCC CAG GAG AAC ACG ACT CAC 
GTT GAA GAA GTG ACA GAG GCA GGT GAT TCA GAG AGC GAG CAG AGT TAT TTT GTG TCA ACT CCA GAT GAA TAC CCG GGG 
GGG CAC GAC AGA --- GAT GAC GGC TCG GTG TAT GGG CAG ATC CAC ATC GAG GAG GAA TCC ACC ATC AGG TAC TCT TGG 
CAG GAT GAA ATC GTG CAG GGG ACT GGA AGG AGG ACA CAG AAG GAT GGT GCA GTG GGC GAG AAG GTT GTG AAG CCT TCA 
GAG ATC CCA GCG TCC TCT CTG GAG GGG GAC CTG GGT TCC ACT CAC TGG AAA --- GAA CAA GCT AGA AGT GGT GAA TTT 
CAT GCC GAA CCC ACA GTC ATT GAA AAA GAA ATT AAA ATA CCC CAT GAA TTC CAT ACC TCC ATG AAG GGT ATC TCC TCC 
AAG GAG --- --- --- CCC CGG CAG CAG CTG GTG GAG GTG ATC GGG CAG CTG GAG GAA ACC CTT CCC GAG CGC ATG AGG 
GAA GAG CTG TCT GCC CTC ACC AGA GAG GGG CAG GGC GGG CCG GGG AGC ATT TCC GTG GAC GTC AAG AAG GTC CAG GGT 
GCT GGT --- GGC GGT TCC GTG ACC CTG GTT GCT GAA GTC AAC GTC TCA CAA ACT GTG GAT GCC GAT CGG TTA GAC CTG 
GAG GAG CTG AGC AGA GAT GAG GCC AGT GAA ATG GAG AAA GCT GTG GAG TCG GTG GTT CGG GAG AGC CTG AGC AAG CAA 
CGC AGC CCA GCG CCT GGC AGC CCA GAT GAG GAA GAT GGA GCG GAG GCT CCC GCT GCT GGC GCT CGC TTC AGG CGT TGG 
GCC ACC CGG GAG CTG TAC ATC CCT GCA GGC GAG AGT GAG GAT GCT GGT GGG GCC CCT CAC AGC TCG GGG CAG CAC GCT 
CGC CAG GGC CCA GTG TCG GCC ACT GTG GAG GTC AGC AGC CCC ACA GGC TTT GCC CAG TCA CAG GTG CTG GAG GAC GTG 
AAC CAG GCT GCA AGG CAC ATA AAA CTC GGC CCC TCT GAA GTC TGG AGG ACT GAG CGA ATG TCC TAT GAA GGA CCC GCT 
GCA GAA GTG GTG GAG GTA AGT GGG GGA GGC GAC CTA AGT CAG GCA GCG AGC CCG ACC GGA GCC AGC CGG TCT GTG AGG 
CAT GTC ACG CTG GGT CCC GGT CCA AGT CCA CCG TCC AGA GAA GTC ATC TTC CTA GGC CCT GCC CCT GCC TGT CCG GAG 
GCG GGG GGC TCA CCA GAA CCT GGC CCG GCA GAG TCT TCT GCA GAT ACG GAC GGA CTG GGG AGG CAC AGC GCA TTT GGC 
TCC AGA CAA TTT CAT GCT GAA AAG GAG ATT ATT --- TTT CAG GGC CCC ATT TCT GCT GCA GGG AAG GTT GGT GAT TAT 
TTT ACA AAA GAA GAG TCA GTG GGT ACC CAG ACT TCT GTC AGG CAA CTC CAG TTA GGC CCT AAA GAA GGG TTC AGT GGG 
CAA ATC CAG TTC ACT GCT CCA CTT TCA GAC GAG GTG GAA TTG GGT GTC AGA GGA GAT TCT GTA CAC ATG GAA GGG TTG 
CCA GGG AGC AGC ACA TCC ATC AGG CAC ATC AGC ATC GGG CCT CAG AGG CAT CAG ACC ACC CAG CAG ATA GTT TAC CAT 
GGG CTG GTT CCC CAA TCG GGG GAG TCT GGT GCC TCA GAG AGC ATT GTG CAC GGA GAA GGC TCA GCA GAT GTG CAC CAG 
GCC ACT CAT AGT CAC ACC TTA GGT AGA CAA ACC ATT ATG ACT GAA AAG AGC ACC TTC CAA AGT GTC GTT TCT GAA TCT 
CCT CAG GAG GAC AGT GCA GGG GAC ACG TCA GGG GCA GAA ATG ACA TTG GGC GTT AGC AGA TCC TTT AGG CAC ATT CGA 
CTA GGT CCT ACA GAA ACG GAA ACC TCT GAA CAC GTT GTT GTC CAT GGA CCC GTG TCC AGA ACA TTT GTG CTT GCT GGT 
TCA GCG GAC TCC CCT GAG CTA GGC AAG TTA GCA GAC AGC AGC AGA ACG CTA AGA CAC ATT ACA CCA GGG CCC AAA GAA 
ACT TCG TTT ACC TTT CAG ATG GAT GTG AGT AAC GTA GAG GCG ATC CGC AGC CGG ACA CAG GAA GCA GGA --- --- --- 
--- --- --- --- --- --- --- --- GAT CGC GGT GTG TCT GAC CGT GGT GCC TGG ACA GAC GCG GAC AGT AGG AAT GAC 
CGG GCA GTT GGC ATG AGC TTT AAG GCC TCT GCT --- --- --- --- --- --- GGG GAA GGA GAC CAG GCC CAT GGA GAA 
CAG GGC AAG GAG CAG GCC ATG TTT GAT AAG AAG GTG CAG CTC CAG AGA ATG GTA GAC CAA AGG TCG GTG ATT TCA GAT 
GAA AAG AAA GTT GCC CTC CTC TAT CTA GAC AAT --- --- GAG GAG GAG GAG AAT GAT GGG --- --- CAT TGG TTT TAA 
>Tasmanian_devil_XM_003755574 
ATG CTA CAC TGG AGG CTG TTG GGG GGA GAT GAG AAA GCT CAG CTT CAG GAA CTC AAC GCC CGC CTC TAC GAG TAT GTG 
TCC CGG GTG CGG CAG CTG GAG CAG GAA AAC CAG CAG CTC CTG GAC GAG CTG CAT AAC CGG AGA GGG GAG GAG GAC TGG 
--- --- --- --- TGG GAA ACA TGG CAG GGT CGC TAC CAG GCG GAG GTG AGC AGC TTG AGG CGA CAG CTG GAG GAG CTT 
AGC TGG GAC AAG TCC CTG GCC GAG GGG GAA CGG GAC AGC CTG TGG CGC GAG CTG CAG GAG CTG CGC AGG CTG AGC GGG 
GAA GTG CGT GCG GTC CGG GGC CAG CTG GAC GCC GAG CTG GGC GCG CAG CGG CAG CAA CTG AAG GAA GCC CTG GGC GCT 
CGG GCC GCC CTG GAA GCG CTG CTG GGC CGC CTG CAG GAT GAG CAC CAG CGC CTG CTG GAG GGG CAC GCG CGG GAC GTG 
CGG GAG CTG CGG GCG CAG GTG TCC ACC TTC TCG ATG CGA TTC CGC GCG CGC CAG CCG --- CCC CGG GAA CCC CAG CTC 
--- --- AAT CTG CAG GAG GTG CAC GAC AGC TAC GCC CTC CTG ATG TCC GAG TCC TGG CAG GAA ACT TTC CAG TTG TAC 
CAG GAC AAG GTG CGC GAG TTG --- GAG GAG AAG GTG AGG CTG GGG CAG GAG AGT CGG AAA GAG GCG GAG GAG GAG AAG 
CGG CTT TGC CAG CTA GAA GTG GAG TCC CTG CAC CGA GAA GCC CAA GAA TTG GAC CAG CTG CGC CAG AGG CTG GAG GAA 
GAG CTC CTA AGG ATG AAG GAA AAA TAC GAC CTG GAC ATG GAA GAG AAC CAG AGA GTA ATT GAC TTC CTG GAA GAT GAA 
AAG CAG AAT TTG ACC ATG ACC CTC ACA GAT CGA CTT AAA GAC TAC CAG GAA CTA TTA CAA GTG AAA ACA GGC CTA AAT 
CTT GAA GTT GCA ACT TAC CGA GCC TTA TTG GAA GGA GAA AGT AAT CCA GAA ATA TTA ATG TGG ACT GAG CAT GTA CAG 
AAT --- GTT CCA CAA GAC ATC AGG AAT ACA TCA TAT CAG TAT AGC AAT --- --- TCA GTA TTA CAG AGA GAA AAC AAA 
CGA AAT ATA TTC TCC AGG GAG AAA ATA ACT --- --- --- --- --- --- TCA TCA GAT AAA AAC ATC TCA --- ACA CCA 
TAT ACA AAT CGA TTA TCA TTC TTT GGA CCA CAA GCT ACA ATA GTA ACC GGA AGT GCT CCA AGA AAA GAT TTC CTG CAT 
CCA GGC TAT TCT TCC TCT TCC AGT CTT AGA --- CAA GAA ACC TCA TAT GAA AGA ACT TCA AAA GAT CAT AGT AAG GTC 
AGA ATG GTT CCT ACA ACA CAT GGC CTT TTG AGA --- --- AGC ATA GAA CCT CAG GTG ACT CCT GAG AGA CAA AAA ACA 
GAA AGT AGA AGT AGT ATC ACC ACA TAT TTA ACT AAA GAA TCA ACA AGT GCT CAA AGA CCT AGC CAA CAA CAT AAA GAT 
--- GTA AGG CTG AAT ACA TCT ATA AGC ACT CGA TCA --- --- --- --- --- --- --- --- --- --- --- --- --- --- 
--- --- --- --- --- --- --- --- --- --- --- --- --- --- --- --- --- --- --- --- --- --- --- --- --- --- 
--- --- --- --- --- --- --- --- --- --- --- --- --- --- --- --- --- --- --- --- --- --- --- --- CAT GAA 
ATG AGT GTT CTT GAG GGA AAG AAA ACA GAA GAG AGA GTG TCT ATG GAG GAA AGA AAA CAG AAA CTA GAA CCC --- --- 
--- ACT AAA CCA AGA CAA GAG GAG AAA ATG TTT GAC TCG AAA GAA AAG GCT TCT GAA GAA AGA AAT TTA AGA TGG GAA 
GAA ATG ACT AAA TTA GAT AAG GAA GCA AGA GAA AGG --- --- --- --- --- --- --- --- --- --- --- --- --- GAA 
GGC ATG CAG TTG AAG GGA AAG GCT AAA GGA GGT GAA TCA AGC ATG GCA ACA ACT AGA ATA TTT GGA GAA --- --- --- 
AAA AAA GAA ATA CAG ATA CCT GTT AGC TTT GAG GGG CAA GGC CAT AGG AAA ATA CTA GAA GAT GAC AAA GTA GAA TTA 
TCA GTA AAA GAT GTA CAA ACA TTT CAA AAA AAG GAT GCT AGT GAT AGT AAA --- --- --- --- --- --- --- --- --- 
--- ACA GAT GAG AGA AAG TTG AAG TTT AAG ATA GAT ACC GGT GAT GCT GTT GAC TCC ACA --- --- --- --- --- AGA 
AAA ACT GTA GCA GAA AAC ATT GTT TCC AGT ATT CTT CAG CAA TTT GTG CAA CCT TCT GAC TTG GAG ACA TCT GCT GGT 
GCT TCT CTG GAT ACA AAA GTC ACT TAC ATG GAG AGG AAA GAA CTT CCT GGT GAT GCA GGG GCA AAG ACT GAA ATT ATT 
GTG GAG TCT AAA TTG CTT GAA GAG ATA GAT GTT TCA GAT GAA GAC AGC TTG AAG CAG TTC TTA AGC AAG GGT GCT AAG 
GAA GTA --- --- GAG ATT AAA GGA AAA TCA GCA GAA AGC ATG ATA GGA GAT ATA ATA AAT CTT GGC CTA AAA GGA AGA 
--- GAA GGA AAA GCA AAA GTA GTT AAT GTT GAG ATT GTT GAA GAA CCA CTA GGA TAT GTA ACT GAT GAA AAA --- GTT 
GAG TTT TCA ACG CCA TTT GAG GTA GAG GAA GTT GAT GAT GTT TCT CTA GGT TTT GAG AGG CAT TAC AGT GAT GAG GAA 
GGT GAT GAA GAA ACA AGT ATT GCT TTC TCA GGT AAT CAA CTT AAA AAG ACA AAG CAA CCT CAT CAG ATC ATA ACT CAC 
TTT GAG GAA GTA ACT GAA GCA GGT GAT ACT GAA GGA GAA CAG AGA TAT TTT GTT TCT ACT CCA GAT GAA TAT TCA GGG 
GGT TAT GAC AAA --- GAT GAG GAC TCT GTG TAT GGG CAA ATT CAT GTT GAA GAA GAA TCA ACC ATC AAA TAT TCT TGG 
CAA GAT GAA GTT TCA CAG AGC ACA GAA AAA AGG AGA AAG AGA AAC AAT TTT CCT GGA GAT GAA TCC TCA AGT ACA TCA 
GAA ATC TTT TCT CCA --- --- GAG GAG GAT ATG GAT TCT AGC CAC CAG AAA --- GAA CAC CTA AAA GGT GAT GAA TTG 
CAT GCT GAA ACC ATT GTC ATT GAA AAA GAA ATT AAA ATA CCC CAT GAA TTC CAG ACC TCA ATT AAG GAA CTC TCC TCC 
AAA GAT --- --- --- CCC AAA CAT CAA CTT GTA GAG ACA ATT GGT CAG CTG GAA GGG AGT CTC CCT GAA AGT GTG AGA 
GAG GAG CTG TCT ATC CTA ACT AAG GAG AAT CAG GGG GAT GCT GGC AAT ATT TCA GTT AAA --- AAG TTT GAG AAA ACC 
ACT GAT --- GGT GGA TCA GTC ACA ATC ATT GCT GAA GTC AAC CTC TCA CAA ACC CTT GAT GCA AAT CAG CTT GAT GTG 
GAA --- CTA AGT AAA GAT GAC TCT AGC AAA GTA GAG AAA ATA TTA CAG TCG GCA GTT CTA GAT AGT TTT GAA AAA GAC 
CAA CCC CAG GAA CCT GAA AGT CCA GAT AAT AAA AAG GGT GTA AAA GTT TCT GGT TCC AGT ATT AAA TCC AAG CGT TGG 
GCC AGT AAA GAA ATG TAC ACT TCA TCT AGT GAG CAA GAT GGT GGC AGA GGA GAA CAT TAT GCT GCT GAA CAC GTT TTT 
TGC CAA GGT CCA GTT TCT GCA ACT GTG GAA ATT AGC AGC CCC AGA GAT TTT GCT CAA TCA CAT GTC TTA GAA GAC ATA 
AAT CAG TCT GTG AGA CAT ATT AAA ATA GGC CCC ACT GAA ATT TGG AGG ACA GAA CAA ATC TTT TAT GAA GGA CCC ACT 
TCA GAA GAG GTA GAG ATG GAT --- --- --- --- --- --- --- --- --- --- --- --- --- --- --- --- --- --- --- 
--- --- --- --- --- --- --- --- --- --- --- --- --- --- --- --- --- --- --- --- --- --- --- --- --- --- 
--- --- --- --- --- --- --- --- --- --- --- --- --- --- --- --- --- GTG ACT AAC AGA GAA GAG ACC CTC AGC 
ATG GCT AAA GGA ACC CGA GAA ACT ACT ATA TTT --- TTT CCC --- --- --- --- --- --- --- --- --- --- --- --- 
--- --- --- --- --- --- --- --- --- --- --- --- --- --- --- --- --- --- --- --- --- --- --- --- --- --- 
--- --- --- --- --- --- --- --- --- --- --- --- --- --- --- --- --- --- --- --- --- --- --- --- --- --- 
--- --- --- --- --- --- --- --- --- --- --- --- --- --- --- --- --- --- --- --- --- --- --- --- --- --- 
--- --- --- --- --- --- --- --- --- --- --- --- --- --- --- --- --- --- --- --- --- --- --- --- --- --- 
--- --- --- --- --- --- --- --- --- --- --- --- --- --- --- --- --- --- --- --- --- --- --- --- --- --- 
--- --- --- --- --- --- --- --- --- --- --- --- --- --- --- --- --- --- --- --- --- --- --- --- --- --- 
--- --- --- ACA AAG AAG GAA GCA AAA GTT CAC ATT GTG TCT --- --- --- --- --- --- --- --- --- --- --- --- 
--- --- --- --- --- --- --- --- --- --- --- --- --- --- --- --- --- --- --- --- --- --- --- --- --- --- 
--- --- --- --- --- --- --- --- --- --- --- --- --- --- --- --- --- --- --- --- --- --- --- --- --- --- 
--- --- --- --- --- --- --- --- --- --- --- --- --- GAT GAT GGT GAC TGG AAA GAT AAT GAA AGC AAA AAG GAG 
AGA GAA GCA AGT ATA AGT TTT CAG GTC TCT GCT --- --- --- --- --- --- GAT CAA GAT AAC CAG GCT CAT GGT GAA 
CAA ATC ACA GAG AAA ACT ACG TTT GAT AAA ACA GTG ATG TTG CAA AGA ATG GTA GAC CAA AGG TCA GTG GTT TCT GAT 
GAA AAG AAA ATT GCT CTT CTC TAT CTA GAC AAG AAG --- GAA GAG GAG GAG GAG GAG AAT GAT GGA CAT TGG TTT TGA 
>opossum_ENSMODG00000012752   
--- --- --- --- --- --- --- --- --- --- --- --- --- --- --- --- --- --- --- --- --- --- --- --- --- --- 
--- --- --- --- --- --- --- --- --- --- --- --- --- --- --- --- --- --- --- --- --- --- --- --- --- --- 
--- --- --- --- --- --- --- --- --- --- --- --- --- --- --- --- --- --- --- --- --- --- --- --- --- --- 
--- --- --- --- --- --- --- --- --- --- --- --- --- --- --- --- --- --- --- --- --- --- --- --- --- --- 
--- --- --- --- --- --- --- --- --- --- --- --- --- --- --- --- --- --- --- --- --- --- --- --- --- --- 
--- --- --- --- --- --- --- --- --- --- --- --- --- --- --- --- --- --- --- --- --- --- --- --- --- --- 
--- --- --- --- --- --- --- --- --- --- --- --- --- --- --- --- --- --- --- --- --- --- --- --- --- --- 
--- --- --- --- --- --- --- --- --- --- --- --- --- --- --- --- --- --- --- --- --- --- --- --- --- --- 
--- --- --- --- --- --- --- --- --- --- --- --- --- --- --- --- --- --- --- --- --- --- --- --- --- --- 
--- --- --- --- --- --- --- --- --- --- --- --- --- --- --- --- --- --- --- --- --- --- --- --- --- --- 
--- --- --- --- --- --- --- --- --- --- --- --- --- --- --- --- --- --- --- --- --- --- --- --- --- --- 
--- --- --- --- --- --- --- --- --- --- --- --- --- --- --- --- --- --- --- --- --- --- --- --- --- --- 
--- --- --- --- --- --- --- --- --- --- --- --- --- --- --- --- --- --- --- --- --- --- --- --- --- --- 
--- --- --- --- --- --- --- --- --- --- --- --- --- --- --- --- --- --- --- --- --- --- --- --- --- --- 
--- --- --- --- --- --- --- --- --- --- --- --- --- --- --- --- --- --- --- --- --- --- --- --- --- --- 
--- --- --- --- --- --- --- --- --- --- --- --- --- --- --- --- --- --- --- --- --- --- --- --- --- --- 
--- --- --- --- --- --- --- --- --- --- --- --- --- --- --- --- --- --- --- --- --- --- --- --- --- --- 
--- --- --- --- --- --- --- --- --- --- --- --- --- --- --- --- GTG AAA GTG ATT CCT GAC AGG CAG AAA ACA 
GAA AGT ACA AGT AGA ATC ACC ACA TAT TTA ACC AAA GAA TCG ACA AGT GCT CAG AGA CAG AGC CCA CAA CAC AAA GAT 
--- ATA AGG ATG AGT ACG TCT GTA AGC ACT CAA TCA --- --- --- --- --- --- --- --- --- --- --- --- --- --- 
--- --- --- --- --- --- --- --- --- --- --- --- --- --- --- --- --- --- --- --- --- --- --- --- --- --- 
--- --- --- --- --- --- --- --- --- --- --- --- --- --- --- --- --- --- --- --- --- --- --- --- CAA GAA 
AGG AGT GTT CTT CAG GGA AAG AAA ACA GAG GAG --- --- --- --- --- --- AGA AAA TAT AAA CTA GAA CCA --- --- 
--- ACT AAA GCA AGA CAA GAG GAG AAA ATG TTT GAC TCT AAA GAA AAG GCT TCT GAA GAA AGA AAT TTA AGA TGG GAA 
GAA ATG ACT AAA CTA GAT AAG GAA GCA AGA GAA AGG --- --- --- --- --- --- --- --- --- --- --- --- --- GAG 
AGT CTG CAG TTG AAG GGA AAA GGC AAA GGA AAT GAA TCA GTC AAG GAG AGA ACT ACG ATA TTT GGA GAA --- --- --- 
AAG AGA GAA ATA CAG ATA CCT GTT AGT TTT GAG GGA CAT GGA CAT GGA AAA GCA TCT CAA GAT AAC AAA GTA GAA TTA 
GTA GTA AAA GAT ATA CAA ACA GTT CAA AAA AAG GGT GTC AGT GAA AGT AAG ACT AAG TGG --- --- --- --- --- --- 
--- ACA GAA GAG AGA GGG CTA AAG TTC AAA GTA GAT GCC AGT GAT GCT GCT GAC TCC ACA AAA GAT GAC TCC ACA AGA 
AAA ACC ATA GCA GAA AAT ATA GTT TCC AGT ATC CTA CAG CAG TTT GTG CAG CCT TCT GAC CTA GAA ACA TCT GCT GGT 
CCT CCT CTG GAT ACA AAA GTC ACT TAT GTA GAA AGG AAA GAA CTT CCT GGT GTT GGG AAG GCA AAG ACT GAG ATT GTT 
GTG GAG TCT AAA TTG CTT GAA GAG ATA GAT GTT TCA GAT GAA GAC AGC CTG AAG CAT CTC TTA AGC AAG GGT GCG AAG 
GAA GTA --- --- GAG ATT AAA GGG AAA TCA GCA GAA AGC ATG ATA GGA GAT ATA ATA AAT CTT GGC TTG AAA GGA AGA 
--- GAA GGG AGA GCG AAA GTA GTT AAT GTT GAG ATT GTT GAA GAA CCA CTA GGA TAT GTA AGT GAT GAA AAG --- GCT 
GAC TTT TCA ACA CCA TTT GAG GTA GAG GAA GTA GAT GAT ATC TCT CCA GGC TTT CAG AGA CAT TTC AGT GAT GAG GAA 
GGC GAT GAA GAG ACA AGT ATC ACC TTC TCA CGT AAT CAG CTT ACA AAG ACA AAG CAG CCC CGT GAG AAC CTA ACT CAC 
TTT GAA GAA GTA ACA GAG GCA AGT GAC TCT GAA GGA GAG CAG AGA TAT TTT GTG TCT ACT CCA GAT GAA TAC CCA GGA 
GGA TAT GAC AAA --- GAG GAA GAT TCT GTA TAT GGG CAA ATT CAT GTT GAG GAA GAA TCA ACT ATC AAG TAT TCT TGG 
CAA GAT GAA GTT TCA CAG AGC ACA GAG AAG AGG AGA AAG AGA AAC AAC TTG CCC GGA GAT GAA TTT TCA AGT CCA TCA 
GAA GTC TTC TCC CCA --- --- GAA GAG GAT GTA GAC TCC TCC CCC CTG AAG --- GTA CAC CTA AAA GGT GAT GAA GTG 
CAT GCT GAA TCC ACT GTC ACT GAA AAA GAA ATT AAA ATA CCC CAT GAA TTC CAG ACC TCG ATT AAA GGA CTC TTC TCC 
AAA GAT --- --- --- CCC AAG CAT CAG CTG GTA GAG GCA ATT GGG CAG CTG GAA GGG AGC CTT CCT GAA AGT GTG AGA 
GAG GAT CTG TCT GTC TTA GCT AAG GAG AGT CAG AAG GAC AGT GGC AAT ATT TCA GTT AAA --- AAA TTT GAG AAA ACC 
ACT GAT --- GGT GGA TCA GTC ACA ATC GTT GCT GAA GTC AAT CTT TCG GAA ACC CTT GAT GCG AAT CAG TTA GAT CTG 
GAA CAA CTA AGT AAA GAA GGT TCT AGC AAA GTA GAG AAA ACT TTG CAG TCG GCA GTT CTG GCT AGT TCT CAA AAA CAC 
TAT GTC CAG GAA CCT GAA AGC CCA GAT AGT AAA CAT GGT CTA GAA GTT TCT GGT CCC AGT ATT AAA TCC AAG CGT TGG 
ACC AGT ACA GAA ATA TAC AGT TCA TCT --- GAG AGA GAT GGT GGT GGT GGA GGA CAT TAT ACT GCT GAG CAT GTT TTT 
CAA CAA GGT CCG GTT TCT GCA ACT GTG GAA GTT AGC AGC CCA AGA GGT TTT GCT CAA TCA CAC ATC TTA GAG GAC ATA 
AAC CAG TCT GTA CAG CAT ATT AAA ATA GGC CCC ACT GAA ATT CGG AGG ACA GAG CAA ATC TTT TAT GAA GGA CCC ACT 
TCA CAA GTG GTA GAG GTA --- --- --- --- --- --- --- --- --- --- --- --- --- --- --- --- --- --- --- --- 
--- --- --- --- --- --- --- --- --- --- --- --- --- --- --- --- --- --- --- --- --- --- --- --- --- --- 
--- --- --- --- --- --- --- --- --- --- --- --- --- --- --- --- --- --- --- --- --- --- --- --- --- --- 
--- --- --- --- --- --- AAA ACT ACC ATC TTC --- TTT TCC --- --- --- --- --- --- --- --- --- --- --- --- 
--- --- --- --- --- --- --- --- --- --- --- --- --- --- --- --- --- --- --- --- --- --- --- --- --- --- 
--- --- --- --- --- --- --- --- --- --- --- --- --- --- --- --- --- --- --- --- --- --- --- --- --- --- 
--- --- --- --- --- --- --- --- --- --- --- --- --- --- --- --- --- --- --- --- --- --- --- --- --- --- 
--- --- --- --- --- --- --- --- --- --- --- --- --- --- --- --- --- --- --- --- --- --- --- --- --- --- 
--- --- --- --- --- --- --- --- --- --- --- --- --- --- --- --- --- --- --- --- --- --- --- --- --- --- 
--- --- --- --- --- --- --- --- --- --- --- --- --- --- --- --- --- --- --- --- --- --- --- --- --- --- 
--- --- --- CCA AGA AAG GAA GCA AAA ATT CAC ATT GTT TCT --- --- --- --- --- --- --- --- --- --- --- --- 
--- --- --- --- --- --- --- --- --- --- --- --- --- --- --- --- --- --- --- --- --- --- --- --- --- --- 
--- --- --- --- --- --- --- --- --- --- --- --- --- --- --- --- --- --- --- --- --- --- --- --- --- --- 
--- --- --- --- --- --- --- --- --- --- --- --- --- GAT GAC GGT GAA TGG AAA GAC AAT GAA AGA AGA AAG GAC 
AAA GAA GCA AGT ATG GGT TTT CAG GCT TCT GCT --- --- --- --- --- --- GCT CAA GAA TAC CAG GTT CAC GGA GAA 
CAA GTC ACT GAG AAG GCT ATG TTT GAT AAA ACA GTA CAG CTG CAG AGA ATG GTA GAT CAA AGG TCA GTG ATT TCT GAT 
GAA AAG AAA ATT GCC CTC CTC TAT CTA GAC AAG --- --- GAG GAA GAG GAG GAA GAG AAT GAT GGA CAT TGG TTT TGA 
>platypus_XM_029065014        
ATG CCG CGC TGG GGT CGT CCG CAG CGG GAC GAA AAG TCC CAG CTG CAG GAG CTG AAC GTG CGC CTG CAG GAC TAC GTG 
TGC CGC GTG CGG CAG CTG GAG GCG GAG AAC GAG CAG CTG GCG GGG GAG CTG GCG GCC CGG CGC GGG CGG GAG GCG GAG 
CGG GCG GCC GTC GAG GCG GCG GCG GAG GCG GAG GCG GAG GCG GAG GCG TCC GAG CTG CGG CGG CGC CTG GAG CAC CTG 
GGC CGG GAG CAG CGG CGG GCG GAG GCC GGG CGG GCC GGC CTG GCA CGG GAG CTG CGG GAC CTG CGG CTG CGG GCC GAC 
GAG GTG CGG GAG GCG CGG GGC CGC CTG GAC GCC CAG CTG GGC GAG CAG CTG GTC CGC CTG CAG GAG GAG CGG GCC GCC 
CGT CCG GAG CTG GAG GCG CGG CTC CGG CGG CTG CGG GAG GGC CGG AGG CTC CTG CTG GCC GGC CGC CGG GAC CGG CTG 
CGG GAG CTC GAG GAG CTG CGG GAC CGG CCC CTC GCC GTC CGC CCC GTC CGG CCC GTC CGG CCC GTC CGG CCG CCG CCC 
CCG CCC GCG CTG CGG GAG CTC CGG GCC GCC TGC GCC CTG CTG GCC CAC GGC GCT CGG GAG GAC ACC GTC CGG AGG TCC 
CGG GGG CGG CTG CGG GAG CTG --- GAG GAG GCC GCC CGG CTG GGG CGG GAA GGC CGG CTG CGG GCC GAG GAG GAG CAG 
CGG CGG AGC CTG CGG GAG CTC GAC GCG CTG CAG CGC CAG GCC CGG GAC CTC GAC CTG CTG CGC CAA GCG CTG GAA GAA 
CAG CTC CTC CAA AGG CGG GAC CGC TAC GGC CTG GAG ATC GGA CAG CTC CAG GAA GTA ATC GAC CTT CTG GAG GAT GAA 
AAG GAG ACC TTG ACC AGG ACC ATC ACA GAT CGG CTG AAG GAC TAC CAA GAA TTA GTG CAG GTG AAG ATG GGC CTG AGC 
CTT GAA GTT GCA ACA TAC CGA GCC TTA CTG GAA GGA GAG AGC AAC CCG GAG ATA CTA ATA TGG ACC GAA CAC ATT CAA 
AAT --- GTA CCC CAA GAT TTC AGA AAC AGA TCT TAT GAT TAC ACA AAG --- --- TGG GTA TTA CAA AAA GAA AAT GAA 
AGA AAC ATA CTT CCA GGA CAG AAA ATA CCT --- --- --- --- --- --- TCT GCA AAT ATA AAT AGA TCA --- GCG CTG 
TAT TCA GCT CAA TCA GCA TAT TTT GGA CCA CAG AAT ACA TCA ACA AGA GGA GTT TTA GGA --- AAA GAT TTG CCT GAT 
TCA GGA GGT TCT TCT TCA GCC ACT ATC AAA --- CAG GAA AGT TCA --- --- --- ACT TCA GAA GAT CAC ACA GTT TTC 
AGA ACA TTT TCT CCA ACC TAT GAT CTC CTG AAA AAA ACT GAA TCT CAG CTC AGA TCA TTT TCT GAA CAA CAG AGG ACA 
GAC GGT ACA AAT ATT GAG AGC TTA AAT TTA GCC AGG GAG TTA ACT CTC AAA GCA AAC --- --- CGA GAA TCC AGA GAT 
GAT GCG AGG GTT CAG GTT TCT GAT AAT TCT CAT TCA AAA ATG CTT CCT ACT CAA TTT CCA ACT TCT GAA CGA CAT CTT 
AAA TGC ATT GAT GAA ATG CAT TTG GCA GGA AAA GAG GAG CCA AAG GAG CCA AAG TCA ATT AAA ATG GAA AGG AAG ATT 
TTG TTA GAA GAA AAA TAT GAC CAG GAC ATT CCA TCC AAG AAA GAA AAC ATA AGA AAA GCA GAT AAA GCC AGA GAC GAA 
AGA AGT GTT GTT TTA GGA AAA AAT ACT GAT GAT AAA TCA TCA ACA GAG TAC AAA AAA CCC GTA ATA GAA ACA ACT ATA 
AAA GAT AAA GCA ATC CAA GAT GAG AAA AGA TTT GCA TCA AAA GAA AAG CCT TCA GAG GAG AGA ACC TTA AGA TGG GAG 
GAA TTG ACT AAA CTA GAT AAA GAA ACA AGA GAA AGA --- --- --- --- --- --- --- --- --- --- --- --- --- GAA 
ACT ATG CAG AGG AAA GAA AAG AGT AAA GAA AGT GAA TCT ACT AAA GAG AAA TGT GGG ACA TAT GGA GAA --- --- --- 
AAC ATA GAA ATA GAA GTA CCC AGA AGC TTT GAA GGG AAG ATG CAT GAA AAA GTG TCA GAA GAA AGT GAA ACA GAG TTA 
TCA CTG CAA AAA TCA CCA ACA TCT CAA AGA AAG TAC AAT GAT CTT GGC ACT AAC AAG ATT TCA GCT TAT TTT GAA TCC 
AGT GCT GGT GAG AAA GAT CTG GAA TTC AAG GAG GAA ACC AGA GAC TCC AGC ACC TCC AAA ATG GAT TCC TCA GTG ACA 
GAA ACC ATA GCA GAA AAT ATT GTT GCC AGT GTT CTT CAG AGG TTT GTA CAG CCT TCT GAC --- TCA ACT TCA GCA GGA 
ACA TCT CCA GAT ACA AAA GTT ACT TAT GTG GAA AGG AAG GAG CTT CCT GGT AAA GGC AAG GCA AAG ACT GAG ATT ATT 
GTG GAA TCT AAG GTG CTT GAA GAT ATA GAT GTT TCC GAT GAA GAC AGC CTA GAG CAT CTT CTA AGC AAA GAT ATT AAG 
GAA CTT --- --- GAT ATT CAA GGG AAG TCA ACA GAA ACA ATG ATA GAA GAG ATA ATG AGT CTG GGC CTA AAA GGG AAA 
--- GAA GGG AGG GGT AAA ATA GTT AAT GTT GAA ATT GTT GAG GAA CCC CTT GGA TAT GTC TCT GAT GAG AAG --- ACT 
GAG CTT TTA ACA CCC TTT GAA GTA GAG GAA GTG GAT GAT TTT TCT CCA GGT ATT GAA AGA CAT TAT GAC GTT GAA GAA 
GGT GAT GAA GAA GCA GGT ATC TTT TGG GCT AGT --- AAG TTG AAA AAG ACT ACC CCG GAA CAT CAG AAC CTA ACA CAT 
GTT GAA GAG GTA ACT GAG CCA GGC GAC TCC GAG AGT GAA CAG AGA TAT TTT GTG TCT ACT CCA GAA GAA TAC CCT TTG 
ACT CGC GAG AGA --- GAT GAA GGC TCA GTT TAT GGG CAG ATT CAC ATA GAA GAA GAG TCA ACC ATC AAA TAT TCT TGG 
CAA GAT GAA TTT TCC CAA AGT GCA CAG AGT AGG AGA AAG AAA GAC AGA TTT CCT GGA GAG GAA ATT ATA AGC TCA TCA 
GAT ATT ACC TAT GCA AGG TCA GAG GAA GGC ATA GGC TCA TAT CAC TCA AAA GAG GAA GAC CTG AAA GGT GAT TCA GTA 
CGG GCC GAG TCC ATT GTC ATT GAA AAG GAA ATT AAA ATA TCC CCT GAG TTC CAG ACA TCA ATA AAG GGA CTC CTC AGC 
AAA GAC --- --- --- CCC AAA CAT CAG TTG GTG GAA GCA ATA GAG AAG CTA GAA GGG AGC CTG CCA GAA AGC ATA AGA 
GAG GAG CTG TCT GTC CTG ACC AAG GAG AGG CAA GGG GAC --- --- --- ATT GCA GTT GAC ATC AAA AAG GTT GAA CAA 
ACC ACC GAA GGC AGT TCG GTA ACA ATT GTA GCT GAA GTA AAT CTG TCT CAA ATC GTG GAT GCT GAC CAG CTC AAT ATT 
GAA CAG CTC AGG AAA GAT GAA GTA AGA GAA TCA GAG AAA ACA TTA CTC TCC --- --- ACA GAT ACT TTT GGG GCA CAC 
CAT AGC CGG GAA TCT GAA AGC TTT GAT CAT CAA GAT GGT CAT GAC AGT TAC AGC TTT AGT AGT AAA CCC AGG CGC TGG 
GAT AGC CGA GAA ATT TTC AGC TCC TCT AGA GAG GAA GGA GAT GGT GGC GCA GAA CAT TAC ATC ACT GAA AAA GTT GCC 
TGC CGG GGT CCA GTT TCT GCA ACG GTG GAA GTT AGC AGC CCA AGA GGT TTT GAA CAA ATC CAG GTG TTG GAA GAT GTA 
AAC CAG TCT GTC AAG CAC ATA CAA ATA GGC CCC ACT GAA ATT CAG AGG CCA GAG CGT ATC CTC TAT GGA GGG GCT GAG 
GTA AGT GGG GAA GGA GGA GGC --- --- --- --- CTC AGT CAG ACA GAG GGC TCA GTT AGT ATG GGA AGG TCC CTG AGG 
CAT TTT CAG CTG GGT CCT AAT ACA AGC CAA ATG GCC AAA GAG ATC ATT TTC AGA GGG CCT GCT TCT GCA GTC CAG GAA 
GTG GGT GGC AGT GAA GAC CTG GGA CAG GGA GAG AGT --- --- --- --- --- --- TCC AAA AGG CAC ATC ACA CTG GGG 
TCC AAA CAG CTT CCT GCC AAC AGA GAA ATC ATT --- GTT CAT GAG TCC ATT TCT GAG TCT GGG CAA GAG GAA GAC TAT 
TCT CAG GGT GAA GGG TCA GTT AAC ACC CAG ACC TCC GGA AGA TAT TTT AAG CTA GAC CCT AAA GAA ACA TAT TCA GAG 
CAA GTC ATT TTC AGG GGC CCT CTT TCC AAT GTA AAG GAA TTC AGT GTC AGA GGA AAC ACC TCT TCC ACA GAA GGG TCA 
CTG AAT AGC GAT ACA GCA ATC AGA CAC ATC AAA GTT GGG TCT CGA GAA TTT CAG ACT GAA CAA ATC ATT TTC CAT GGG 
CCT GTT TCT CAT CAT GTG GAG TTT AGT GAC TCC GGA AAC ACT TTT CAA CCA GAG GGC TCA TCA GAC ACA AAT AGG TGC 
ATT CAG AGA GGC GGG CCT AAT CAG AAA GCG TTT ACC CCA AAT GAG CAA ATT GTC TAC CAG GGG GCC ATT TCT GAA TCT 
ACT TGG AAG AGG CAT GCA GGG GAT ATG CCA GAA ACA GGA GAA GCA ACA GAT GGT AGC AGA TCC ATC AGG CAC ATT AAG 
TTA AGC CCC ACA GAA ACC CGA AGC ACT GAA CAA ATT GTC TTC TGT GGA CCT ATT TCT AAG GCT TCT CCA TCT GGT GGC 
TCA GAT GAT GTG TCT GAG CCA GAA GGG GTA ACA GAT AGC CAC AGA TCT ATC AGG AAC ATT AAA CTG GGG TCC AAA GAA 
ACT TCA TTT ACC TTT CAG ATG GAT GTA TCT GAC ATG GAG ATG CCA TCC ACC ACT ACT AGA AGT ATG CAG GAA GCT ACC 
ATC ATC CTT CCT CAA AGG AAG GAA ATG AAT GTG CTC ATT GGA TCG GAT GAT TGG AAA GGC ATT GAA AGT CAG TCG GGA 
GTA GAA GAA GGT GTG GGG TTT AAC GAG TCT ATT --- --- --- --- --- --- GGA AAA AAA TGG GCT TCA --- GGG GAA 
GGT GTT GTG GAG AAG TCT TCG TTT GAA AAA ACC GTG GAG CTG CAA AGA ATG GTA GAC CAA AGG TCA GTG ATT TCG GAT 
GAA AAG AAA ATT GCT GTC CTC TAC CTA GAC AAG GAA CAG GAG GAG GAG GAG GAT GAT AAT GAT GGA CGT TGG TTT TGA 
>chick_NP_990140              
ATG TGG CGG CGC TGG GAA GCA GGA TGG GAC GAG AAG AGG GAG CTC CAG GAG CTC AAT TCC CGG CTG CGG GTC TTC GTG 
TCC CGA GTG AGG GAA CTG GAG GAG GAG AAC CGC TTT CTG GCG CGG GAG CTG GCG GAG CTG CGG GAG CAG GAG CTG ATA 
GGG --- --- --- --- --- --- --- CTG CGG GTG CCC GAG CAG GAG CTG GCC TGG CTG CGC ATG CAA CTG GAG GAG CTG 
AGC CAG GCG AAG CTG GAA GCG GAG CTG GAG CGG GAC GGG CTG CGG CGG GAG CTG GAA CAG CTA CAG CTG CTG GGC GCC 
GAG GTG CTG GCG ACG CGG CGC CGC CTG GAG CCG GAG CTG GCC GGG CAG CGG CAG CTG CTG CAG CGG CTG CAG GGC GAG 
TGC GTG GCT CTG GAG GAG CTG CTG CTG CAG CTG CAG GAC GAG CAC GGG CAC CTG GCG GAG CGG CAG CGG CGG GAG GCG 
GTG GAG ATA CGA GAG CTG CGG ATG GAC CTG GCC GCC TTG CCG CCC CCC TTG TCC GCC CTG AGC --- --- --- --- --- 
--- --- --- CTG GAG GAG CTG GAG GAG ACC TAC GAG ATG CTG CTT AGC CAG AGC TGC CAG GAG ACT CTA CTG CGC TAT 
CAG GAG CAG ATC CAG AGG CTG CAA GAG CAG GAG GCG CAG CGG AGC CGA GAG AAC CTG GAG CTC CTG CGG GAG GAG AGC 
CGG CAG TGC CGC CAG CAC CTG GAG GAC CTC CAC CGC CAG GGC CAG GAG CTG TGT GGG CTC CGG GAG CGG CTG GAG CAG 
GAG CTG CTC GCC ATG CAG GAC CGC CAC GGC GCC GAA GTG GAG GAG TAC CAG CGG ATA ATC GAT GCT CTA GAA GAA GAA 
AAG CAG TTC CTG ACC ATG TCG ATC ACA GAC TAC CTG AGG GAC TAT CAA GAA CTA CTG CAG GTG AAA GCA GGT CTC ATC 
CTT GAA ATT GAA ACT TAC AGG GCT TTG TTG GAA GGG AAG AGC AAC CAG TGG GTT ATT ACA TGG AGA GAT CAG CTT ATA 
GGG AAA TTG CCT CAA GAT ATT ATA AAC ACT TCA TAT AAT TAC ACT GAT ATG TAC TCT ACT TAT CAA GAA AGA AAT CAA 
AAT AAA ACT TCA CCG GCT ATC AGG ATC ACT GAT ACA AGG CAT AGA ATA CCA GCA ACA AAT ACA AGC AGT TCT GCA CGC 
TAT TCA GCT CAG TCA ACA CAG GCT GGA TCA CAG ACA GCA GTG AGT --- GGA ACA GCT TTT GGA AAA GGT GTT CTA GGT 
TCA ATA TAT CGC CCT TCA ACA ACT ATT AGA --- --- --- --- AAG GAT GAA AGA ATA GTG ACA GAC CAC AAA GAA TTA 
AGA ACA TAT ACT CCA GGC TAC AGT AGC TGG AAA CAC ACT GAA ACG CAG CAG AAA ACA ATT CCA GAA AGA AAG AAA ATA 
GAA GTT ACG TCT TCA TCT ACA GTA TCT TTT TCA AAA CAG TCA ACA CAT GCT GAA AGA TCG GAC AAG GAC AAC AAA GCT 
GAT ACA AAG CCT AAG ATT TCT GAA AGT CTA AGA ACA AAA TCA AAC TTC TCT AAA TTT CCA ACT TAT GAG CTG AAT --- 
--- --- --- --- --- --- --- --- --- --- --- --- --- --- --- --- --- --- --- --- --- --- --- --- --- --- 
--- --- --- --- --- --- --- --- --- --- --- ACC AGT TCA AAA CCA TCT GTA TAT GAA GAA ACC ATA ACT GAA ACT 
CGG ACC ACA ATA AAA GAA AAA AGA GGA GGC AGC AAA CCA ACT GAA GAA GGC ACA TCA CTG CCA AAA GAA AAA GAT AAA 
CTA GAG AAG CAA ACA AAG GAG GAG AAA AGG AAG GTA GAT GAG AAG ACT TTT GTA GAA GAA AGA AGT GTT AAT TTT GGA 
AGG CAG ACT GAT GCA AAA ATG GGG ATA GAG CAG AAA AAA TAT GTC CGG GAG GAA GTC ATT AGC CAG AAG GTA GCA GAG 
AGT GAT ATT TCT AAT GCA AGA ACT TTG AAG AAA GAA TCT AGC AAA AAA GAT ACA GAT GTA TCC TTT GAA TCC AAA AGC 
AAA GAA GTC ATT GAG ATA CCT ATC ACT CTT GAA AGA CCT GCT CCT GAT AAA GTA TCT CAG AAG AAA AAC GAA GAT ATA 
AGT TCA CAA GAC TTC AAA ACT TCC AGA GGA AGA GAG ACA GGT GAC CAT GTA ACT AAG CCT GCT GAA ATT CAC AAA ATC 
AGT GTT TCA GAA TCT GAC CTG AGA GAT GAA GAA AAA ACT AGT GAC AGA --- AGT CAT AAA ATG AAG ACT CTG GCA ACT 
GAA AGT ATA GCA GAG AAC ATT GCT GCT GAC ATT TTA AAA AGT TTT ACA CCG TCT TCT AGT TCA GAA GTA TCA ACA --- 
--- --- --- GAC ACT AAA GTA ACC TCT TTT AGT AAG CAA GAA CAA CCT GAT GAT GGG AAA ATA AGG ACA GAG ATT ACA 
GTG CAG TCT CGA GTA CAA GAA AAC ATA GAT GTT TCT GCT GAA GCT GAC CGA GGA AGT CTT TCA AAT CAG GAT GTT AGA 
AAA GTG TTA GAG AGT GCT GAG GGA ACT CCT TCC AAG CAG GAG ATA GAA AAT ATA GTA CGT CAT GGC CTG AAA GGA AGT 
GGG GTT GCA AAG AAT ATG TCC GTT AAT GTT GAG ATT GTG GAG GAA ACA GTA GAT TAT ACC ACT GAT GAA AGA --- ACT 
GAT TTT TCT ACA CCT TTT GAA GTA GAG GAA GTG GAA GAC ACA TTC CCT GAA AGA GAG AAG CGT TAT --- --- --- --- 
GGT GAT GAT GAG CAG GAC ATA ACG CTT ACA TAT GAA GAC CTT AAA AAG AAG AAA CAA CGC CAT GAA AGC TTC ACT CAC 
GTG GAG GAA GTA ACT GAG GAA GAT GAC TCA CCT ATT GAA CAG AAA TAT TTT GTG TCT GTT CCT GAT GAT CAT CCT ATT 
ATT AAT GAA AAA --- GAT GAT GAC TCA GTG TAT GGG CAA ATT CAT ATA GAA GAA GAA TCA ACT ATT AAG TAT TCT TGG 
CAA GAT GAA TTT TTG CAA GGC ACA CAG AGT AAG AGA GAT GAA GGT --- --- --- --- --- --- --- GTA AGC TCT CCA 
GAG GAA ACA TAC AGA GTG GTA GGG GAG GAG GCA GCT GCC CAC ATA TTA AAA GAA GAG CAT CCC AAA GCT GGA ACA TCC 
CAT GTT GAA TCT GTT GTT ATT GAA AAA GAA ATT AAA ATA CCC CAA GAA TTT CAG GCT TCA ATA AAG GGG CTT TTA TCA 
AAG GAA ACC AAG GAC CCC AAG CAA CAA CTG AAG GAA GCT TTA GAA CAG TTG GGA GGC AGT CTG CCA GAA AGT GTA AAA 
GAG GAA CTG TCT GCA TTA ACA AAA GAA AGT CAA GCT GAC TCC AGT AAC TTG GAA TTT GAT ATC AAA AAA GTT CAT CAA 
ACA GAG GAG GGA GGC TTG CTG ACA ATT GTT GCT GAA GTC AAT CTG TCT CAG ACC ATT AAT GCT GAT GAG TTT GAT ATA 
GCT CAG CTC GGT GAA ATA ATT GCA GGT GAG AAG GAG AAG ACA ACA TCA CAC TCC TTG AAA GGA GAT AAG TTG GAG AGA 
GTT GCT GGT GGT AAA ATC AGT ACA GAA ACA --- --- --- --- GAT GTT TCT GCA CGC AGT GAT ATA TAC ACT CCT GTG 
GCT AAT CAA GAA GTC TAC AAG TCA TCC ACA GTG AGG AAG ACT GGT AGC ACA GGA TAT CAT ACC ACC GAA AAA GTC ATT 
TAT GAT AGT TCA ATT TTG GAA ACT GCA AAT CTT GGA GAA GAC TCT --- --- --- CAC TCA CCA GAA TCA ACT GAT GAG 
AGC AAA TCT GTA AGA CAT ATT AGG GTT GGT CCA ACA GAA GTC CAG AGG TTT GAG CAG ATT GTA TAT GAA GGG CCT GGT 
TCT GAA ATG CTG GGG CTC AGT GCC ACA GAA GAT GTT GTT CAG ACA GAA GGC ACA TCA GAG ATG AGC CAT TCT GTG AAG 
CAT TTT AAA CTG GGT CCT AAA GAA ATC CAA ACA ACA GAA GAA GTA ATT TAT AGA GGC CCC ATT ACA ACA ACT GTA GAA 
GAG ATT GAT TCT GGA AAT CTT TCC CAG CAG ACT TTT TCA TCA GAC ATC AAC AGG TCC ACA AGG CAT GTT ACA GTA GGA 
TCA AGG CAA GTA ATT GAA GAA GTG TCT TTT GAA GGG CTG GGC TCA GAT TCT CTG GAG CTC AAT AGC TCA GGG AAT CTC 
TCT CAG TCA GAA GGG TCT GTG GAT GTC AGC AGA TCA GTA AGG CAG TTT AGA TTA CAT CCA AAA GAG ATT CAC TCT GAG 
CAA GTT ATC TTT GAA GGA CCA ATC TCT GGT AAA GTA GAG GTC AGT GAC TCT AGA GAC TTT TCA CAG ACA GAA AGT --- 
--- --- --- --- --- TCA GTA AGA CAC ATT CAA TTA GGT CCT AAG GAG TTT ATG ACA GCT GAA AAA GTC ATC TAC CAG 
GGC CCC ATC ACT GAG CAT ATT GAA ATC AGC GAA GTG GGA GAC CAA ACC CAT TCA GAA AGC TCA --- --- --- --- --- 
GTA AAG CAT TTT AGG CTA GGC CAA ACA GGA GTT AGA ACA ACT GAG AGA ATC ATA TAT CAA GGC TCC CTT TCT GAA ACT 
CCA GAG CTC ATT AAC AAA GGA CAT CTT TCA GAG AAT GAA GGA AGC TCA GAT ATC AGT ACA TCT TTC AGG CAT GTT AGA 
ATA ACT CCT GTC GAA ACT CAA ACG GAA CAA ATA ATC TTT ACA AGA CCC --- --- --- --- --- --- ATT TCT GAA ACA 
CTA GAA GAT CAT TCA CAA GCA CGA GAG TCG TCT GAG AGC AGT AGC TCC ATG AAG CAT GTT AAA GTA GGA TCC AGT GAG 
ACG TCA TTT ACT TTT CAA ATG GAT GTT TCC AAT GTG GGT GGA GTA TCT ATG GCA GAA AGT GAA GAA CAA --- --- --- 
--- --- --- --- --- --- --- GCA ACA GTG GTC ATA TCT AAT AAA CAA GAC CCT TCT GTT AAT CAG TCA CAG TTT AGA 
GTT GAA AGT GAC CAC AGT GGG GAC AGT GAA AAT AAA AGA AGT TAT ATT CAC TCC AGT TTT TCC CAA GAT CAC GTT GAA 
AAC ATA GTG GAG AAG TCA GAT TTT GAT AAA ACT GTA CAA TTG CAA AGA ATG GTA GAC CAA AGG TCA GTT ATT TCT GAT 
GAC AAG AAA GTC GCA CTT CTC TAT CTG GAC CAT GAG --- GAA GAA GAT GAT GAA GAG AAT GAT GGA CAG TGG TTC TGA 
