# Supplementary material for: Adaptive Evolution and Functional Differentiation of Testis-Expressed Genes in Theria
Source: Animals (Basel). 2024 Aug 9;14(16):2316. doi: 10.3390/ani14162316 (PMC11350913; doi:10.3390/ani14162316)
Supplement: Supplementary file 1 [file animals-14-02316-s001.zip › Data Sheet 3.FASTA]

>chick_ENSGALG00010020350
---------------------------------------------ATGGGATGCAGTTTGTGC------------------------------------------------------------------------------------------------------------------------------------------------------------------------------------------------------------------------------------------------------------------------------------------------------------------------------------------------------------------------------------------------------------------------------------------------------------------------------------------------------------------------------------------------------------------------------ACTCTACAGAAGCAAGAAGAACAGTACAAATTACTGTATGAA------------------------------------------------------------------------------------------------------------------------------------------------------------------------------------------------------------------------------------------------------GTTTGTCAGGTCAATGGAAAGGATTTATCTAAAGCAACACATGAGCAGGCAGTGGAAGCATTCAAAACAGCCAAGGAGCCCATCGTGGTGCAGGTCCTGAGGAGAACTCCACGCACCAAAATCTTCACT---GCTCCCGAGTCTCAGCTGGTGGATGTGGGCACTCAGACAGATATCACTTTTGAACACATCATGGCTCTAAGCAAGATGGGCTCGCCTACCCCACCCGTCTCAGTGCTGGACCCATACCTCCTACCCGAAGAGCAAAGAAAAACTACCAAGGAAGTAGGCAAGGATGATTTTATTCATCCATCAGTACATGAATACTATGACCCAAATGACTACATGGGAGGAATCCATCAAGAAATGGACCGAGATGAGTTAGAATTGGAGGAAGTAGATTTGCACAGAGTGAACAGCCAGGACAAGCTTGGTCTTACTGTGTGTTACAGAACAGATGACGAGGATGACACTGGTATTTATGTGAGCGAGATTGATCCCAACAGTATTGCTGCAAAAGATGGTCGACTCCGAGAAGGGGATCGCATTATTCAAATCAATGGCATAGAGGTACAGAACCGAGAAGAAGCCGTAGCACTTCTCACCAGTGAAGAGAGCAAGAATGTCTCCTTACTTGTTGCAAGACCAGAAATTCAGCTGGATGAAGGATGGATGGACGATGACAGAAATGATTTTCTGGATGACTTGCACATGGACATGTTGGAGGAGCAGCACCACCAGGCAATGCAATTTACTGCCAGCATGCTTCAGCAGAAGAAGCACGAAGAAGATGGTGGTACCACCGACACAGCAACTATTTTATCTAACCAGCATGAGAAGGACAGTGGCGTAGGGCGCACAGACGACAGTACT------------------CGGAATGATGAGAGCTCTGAGCAAGAAAACAATGCAGATGATCACACCACTTCCTCTAACACTTTAGGGAGCCAGAAGAAGCTGACATACAGTCATGACACCCTTGGAAGTGGCGATATGCAGTTCAGCAACGAGTCATTTATCTCAGCCGACTGCACAGATGTCGACTTCCTTGGCATCCCTGTAGATGAATGCGAGCGATTCCGGGAACTGCTGGAACTCAAATGCCAGGTGAAGTCTGCCAACCCTTACAGCCTGTATTACCATACCAGCACTCTGGAT---ATGAGCAAAAGTGACCAAGAAAGCGTTGACAAAGAGCTGGAGATGCTGAATGAGGAACTGCGCAATATTGAGCTAGAGTGCCTGAACATTGTGAGAGCTCATAAAATGCAGCAGCTGAAAGATCAGTACCGGGAGCCCTGGATGTTGCATAACAGCGGGTTCCGCAACTACAACACAAGCATCGATGTTCGCAGGCATGAGCTCTCAGACATTACAGAGCTCCCAGAGAAGTCTGACAAGGATAGCTCAAGTGCATACAACACGGGTGAAAGCTGCCGAAGCACTCCACTCACGCTCGAGATTTCTCCTGACAATTCCTTGCGGAGAACTGCAGAAGGCATCAACTGTCAAGGTAATGAGGGAGCAGTG------------GCATATAATGTCTCCCAAAAGAATTTATTTGCCAGCTCAGAAAGTCATGAATCCAGCACTGGTAAATGCCATTCGTCTGCTAAAGATCCTGACACTAGCAAACAAATGGAATGCAAGGAGAGAAAAGCCAGTGATGGAAGCAAAAGCCCTACTCATGGTCAAAAACCTTCTGGCTCCTATGTCTCCCCATACCACCACTCTCCATATAAGCATGCTCATATTCCTGCTCATGCACAGCATTATCAGAGCTACATGCAGCTAATCCAACAGAAATCAGCAGTGGAGTACGCACAGAGCCAAATGAGCCTGGTGAGCATGTGCAAAGACTTCAATGCAAGC---CAGAGTGAGCCAAGGATGGAGTGGAAAGTGAAGGTCCGAAGCGATGGAACCCGCTACATCACCAAGAGGCCTGTCAGGGACAGACTGCTGAGAGAACGAGCCATAAAGATTAAGGAAGAGCGCAGTGGGATGACTACTGATGATGATGCCATAAGTGAAATGAAGATGGGCCGCTACTGGAGTAAGGAAGAGCGGAAGCAGCATCTAGTGAAAGCAAAGGAGCAGAGGAGGAGACGTGAGTTTATGATGCAAAGCAGGCTGGATTGTTTAAAGGAACAGCAAGGTGCAGAAGAAAAGAAAGAGATGAATATCATTGAACTGAGCCACAAAAAAATGATGAAGAAAAGGAATAAAAAAATATTTGACAACTGGATGACAATCCAGGAACTGCTTACCCATGGAACAAAGTCACCAGATGGAACACGAGTGTACAATTCCTTCCTGTCAGTGACTACTGTATAA
>opossum_ENSMODG00000003959
ATGGGCTTCGAGCTGGATCGCTTCGACGGCGACGTGGACCCGGACTTCAAGTGCAATCTATGCAACAAGGTCCTGGAAGACCCCCTGACCACCCCGTGTGGTCATGTGTTTTGCGCTGGCTGCGTCCTGCCCTGGGTGGTGCAGCAGGGCAGTTGCCCGGTGCAGTGCCAG---CGAATCTCCACCAAGGAGCTCAACCACGTCCTACCGCTCAAGAGCCTCATCCTTAAGCTGGACATCAAGTGTGACCACCACGGGCGCGGCTGCGAGCGGGTGGTGAAGCTGCAGCAGTTGGGCGAGCACGTCGAAATGTGTGACTACTCGCCGGCGCGCTGCCGCCACCCGGGCTGCGGTGAGGTGCTCAACCTCAAGGACGTGGACAGCCACATGCGCGAGCGCTGCGACGCGCGGCCCGCCGGCCTGTGCGAGCAGGGCTGTGGCTTGGTGCTGACCCACGGCGAGCTGCGGCCCGGCGCGCACTGCTGCTTCCAGGCGCTCAAGGCGCACAGCGGCGCGCTGCAGGCCAAGGTGGCCGGCCTCGAGAAAGAGCTTAAGAAGGAGGCGCTGCGGGCCGGTAAGCGCGAGAAGTCGCTTGTGGCGCAGCTGGCCGCCGTGCAACTGGAGCTGCAGATGACAGCACTGCGCTACCAGAAGAAGTTCACTGAGTATAGTGCCCGGCTCGACTCGCTCAGCCGCAGCGTCGCCAGC---CCGGGCAGCAAGGGTGAAGAAATGAAAACAATGACTCTTGTCCTTCATCGTGACTCTGGCTCTCTGGGATTTAATATTATTGGTGGCCGACCTTGTGTGGATAATCAAGAAGGATCATCCAGTGAAGGAATTTTTGTATCAAAAATAGTTGACAGCGGGCCAGCTGCCAAAGAAGGAGGGCTGCAAATTCATGACCGGATTATTGAGGTGAATGGAAAAGACTTATCGAAAGCAACCCATGATCAAGCTGTGGAAGCGTTCAAGACAGCCAAAGAACCCATTGTTGTCCAGGTCTTAAGGCGAACCCCTCGAACAAAGATGTTCACTCCTTCCTTAGACTCCCAGCTAGTAGACATGGGCACCCAAACTGACATCACCTTCGAGCATATCATGGCACTGACTAAGATGGCATCTCCCACCCCACCA------GTATTGGATCCATATCTCTTGCCTGAAGAG------------------------------------------CATTCATCCGCTCATGAATACTATGATCCGAATGACTACATGGGAAGCATCCATCAGGAGATGGACAGAGATGAGCTAGAGCTGGAGGAGGTGGATTTGTACCGGCTGAATAGCCAAGACAAACTTGGTCTCACTGTGTGTTACCGGACAGATGATGAAGATGACATCGGGATTTATATTAGTGAGATTGATCCCAACAGCATTGCTGCAAAGGACGGACGCATACGAGAGGGAGACCGTATCATCCAAATTAATGGTATAGAGGTGCAAAACCGAGAGGAAGCCGTGGCACTTCTCACCAGTGAAGAGAGCAAGAATGTCTCCCTGCTCATAGCAAGACCTGAACTCCAGCTGGATGAAGGATGGCTGGATGATGACAGAAATGATTTTCTGGATGACTTACACATGGACATGCTGGAAGAACAACATCACCAAGCCATGCAGTTCACTGCCAGCGTGCTTCAGCAGAAAAAACATGAGGAAGACGAGGGCACCACCGACACAGCCACGATCTTGTCAAACCAGCACGAGAAGGACAGTGGTGTGGGGCGCACTGACGAGAGCACC------------------CGCAATGATGAGAGCTCTGAGCAGGAGAACAATGCTGACGATCACACCACAGCTTCTAACACTCTGGGGAGCCAGAGGAAACTGATGTACAGCCAGGACACCCTTGGGAGCGGAGATGTGCCCTTCAGCAATGAGTCCTTTATTTCAGCAGATTGCACAGACGCTGACTTCCTTGGGATCCCAGTGGATGAGTGTGAGCGATTTCAAGAACTCCTGGAACTTAAGTGCCAAGTGAAGAGTGCCAATCCCTACAGTCTGTACTACCAGAACAGCACCCTAGAA---GTGAACAAGAGTGACCCCGAGAGTGTGGACAGAGAGCTGGAGATGCTGAATGAAGAGCTCCGCAATATCGAGTTGGAGTGTCTGAACATTGTCAGAGCTCACAAAATGCAGCAGCTGAAGGAGCAGTACCGAGAATCCTGGATGCTGCACAATAGTGGATTTCGGAATTACAACACCAGCATCGATGTCCGAAGGCACGAGCTCTCGGACATCACTGAACTCCCTGAGAAATCCGACAAAGATAGTTCCAGTGCCTACAACACTGGCGAGAGCTGTCGCAGTACCCCACTCACCCTAGAAATCTCCCCAGATAACTCCCTGCGGAGAATTGCAGAAAACATC---------AGCAGTGATGGGGCCACT------------GCTTGCAAAGCATCCCAGAGGAATCTGCTCTCCATCACAGAGAGTCCAGAGACTGGCACCCCCAAGTATTGCCCCTCTCCAAAAGAGCTTGAGCTTAGCAAACAGCTGGAGAACAAAGAGAGGAAGACCAGTGATGAAAGCAAGAGCCCGACCCAGAGCCCAAAGGTGGGTGGCTCTTATCTCTCCCCCTATCATCACTCCCCATACAAGCATGCCCACATCCCTGCCCATGCCCAGCATTACCAGAGTTACATGCAACTGATCCAGCAGAAGTCAGCCGTGGAGTATGCCCAGAGCCAGATGAGTCTGGTCAGCATGTGCAAGGACTTGAATTCCTCCAACCAGTCCGAACCCCGAATGGAATGGAAGGTTAAGATAAGAAGCGATGGAACTCGCTATATCACCAAGAGGCCAGTGCGAGACCGGCTTCTGCGTGAGAGAGCCCTGAAGATCCGAGAAGAGCGCAGTGGCATGACGACAGATGACGACGCCATCAGCGAGATGAAAATGGGACGGTATTGGAGCAAAGAAGAGCGGAAGCAGCATGTGGTTAAAGCGAAGGAACAGAGGAGAAGACGTGAGTTCATGATGCAGAGCAGGCTGGATTGCCTGAAAGAGCAGCAAGGAGCCGAAGAAAAGAAGGAAATGAACATCATTGAACTGAGCCACAAAAAGATGATGAAGAAAAGAAACAAAAAAATCTTTGATAATTGGATGACGATCCAAGAACTCTTAACCCACGGTACAAAGTCCCCAGATGGTACTAGAGTATACAATTCCTTCTTATCAGTGACTACTGTATAA
>Tasmanian_devil_ENSSHAG00000016709
---------------------------------------------ATGGGATGCAGCTTGTGC------------------------------------------------------------------------------------------------------------------------------------------------------------------------------------------------------------------------------------------------------------------------------------------------------------------------------------------------------------------------------------------------------------------------------------------------------------------------------------------------------------------------------------------------------------------------------AGTCTGCAGAAGCAAGAAGAACAGTACAAATTACTGTATGAA------------------------------------------------------------------------------------------------------------------------------------------------------------------------------------------------------------------------------------------------------GTTTGTCAGGTGAATGGGAAGGATTTATCCAAAGCAACCCATGATCAAGCTGTGGAAGCTTTCAAGACAGCCAAAGAACCCATTGTTGTCCAGGTCTTAAGACGGACCCCTCGAACAAAGATGTTTACTCCTTCACTAGACTCCCAGCTGGTGGATATGGGCACCCAAACTGACATCACCTTTGAGCATATCATGGCACTGACTAAGATGGCATCCCCCACCCCACCG------GTATTGGATCCATATCTCTTGCCTGAAGAG------------------------------------------CATTCATCTGCTCATGAATACTATGATCCAAATGACTACATGGGAAGCATCCATCAGGAGATGGACAGAGATGAGTTAGAACTGGAGGAGGTGGATTTGTACCGATTGAATAGCCAAGATAAACTTGGTCTCACTGTGTGTTACCGGACAGATGATGAAGACGACATTGGGATTTATATAAGTGAGATTGATCCCAACAGCATCGCCGCAAAGGATGGACGCATCCGAGAGGGAGACCGGATCATCCAGATTAATGGTATAGAAGTACAAAACCGAGAGGAAGCTGTGGCGCTTCTCACCAGTGAAGAGAGCAAGAATGTCTCATTGCTAATAGCAAGACCTGAACTCCAGCTGGATGAAGGATGGCTGGATGACGATAGAAACGATTTTCTGGATGACTTACACATGGACATGCTGGAAGAACAGCACCACCAAGCTATGCAGTTCACAGCCAGCGTGCTTCAGCAGAAAAAGCGTGAGGAAGATGAAGTCACCACAGACACCGCCACCATCTTGTCGAACCAGCACGAGAAGGACAGCGGCGTGGGGCGCACAGACGAGAGCACCCGCAACGACGAGAGCTCCCGCAACGACGAAAGCTCCGAGCAAGAGAACAACGCCGATGACCACACCACGTCTTCCAATACTCTGGGGAGTCAGAGAAAACTGACATACAGTCAGGACACCCTTGGCAGCGGAGACGCGCCCTTCAGCAACGAGTCCTTTATTTCAGCCGACTGCACGGACGCCGACTTCCTTGGGATTCCGGTGGACGAGTGTGAGCGCTTTCGGGAACTCCTCGAACTCAAGTGCCAGGTAAAGAGTGCCAATCCCTACAGCCTGTATTATCAGAACAGTGCCCTCGAA---GTGAGCAAGAGTGACCCCGAGAGCGTGGACAGAGAGCTGGAGATGCTGAACGAAGAGCTTCGCAACATCGAGCTGGAATGTCTGAACATTGTCCGGGCTCACAAAATGCAGCAGCTGAAGGATCAGTATCGGGAATCGTGGATGCTGCACAACAGCGGATTCCGGAATTACAACACCAGCATTGATGTCCGCCGACACGAGCTCTCGGACATCACGGAACTCCCCGAGAAATCTGACAAGGATAGTTCCAGCGCCTACAATACTGGGGAGAGCTGTCGCAGCACCCCCCTCACCCTTGAGATCTCCCCAGATAACTCCCTGCGGAGAATCGCAGAGAACATCGGCTGCCAGGGCAGCGATGGGGCCATGAGCGCCTCTGCCGCTTGCAAGGCGTCCCAGAGGAACCTGCTCTCTATCACGGAGAGTCCAGAGACCAGCAGCCCCAAGTACTCCCCCTCTCCAAAAGAACTTGACCTCAGCAAACAGTTGGAGAACAAAGAGAAGAAGTCCAGTGATGAAAGCAAGAGCCCAAGCCAGAGCCCGAAGTTAGGGGGCTCTTACCTGTCGCCCTATCACCACTCCCCCTACAAGCACGCTCACATCCCCGCCCACGCCCAGCACTACCAGAGCTACATGCAGCTGATCCAGCAGAAATCAGCGGTGGAATACGCCCAAAGCCAGATGAGTCTGGTCAGCATGTGCAAGGACTTGAACGCCTCCAACCAGTCTGAACCCCGCATGGAGTGGAAGGTGAAGATAAGGAGCGACGGGACTCGCTACATTACCAAGCGCCCGGTGCGAGACCGGCTCCTCCGCGAGCGCGCCCTGAAGATCCGAGAGGAGCGCAGCGGGATGACAACCGACGACGACGCCATCAGCGAGATGAAGATGGGGCGCTATTGGAGCAAAGAGGAACGGAAGCAGCACGTGGTGAAAGCTAAGGAGCAGAGGAGAAGACGCGAGTTCATGATGCAGAGCAGGCTGGATTGCCTGAAAGAGCAGCAAGGGGCCGAAGAAAAGAAGGAAATGAATATCATTGAACTGAGCCACAAAAAGATGATGAAGAAGAGAAACAAAAAAATCTTTGATAATTGGATGACGATCCAAGAACTCTTAACCCACGGTACAAAGTCCCCTGATGGCACTAGAGTATACAATTCCTTCTTATCAGTGACTACTGTATAA
>platypus_ENSOANG00000042812
---------------------------------------------ATGGGATGCAGTTTGTGC------------------------------------------------------------------------------------------------------------------------------------------------------------------------------------------------------------------------------------------------------------------------------------------------------------------------------------------------------------------------------------------------------------------------------------------------------------------------------------------------------------------------------------------------------------------------------AGTCTACAGAAGCAAGAAGAACAGTACAAATTACTGTATGAA------------------------------------------------------------------------------------------------------------------------------------------------------------------------------------------------------------------------------------------------------GTTTGTCAGGTGAATGGAAAAGACTTATCCAAGGCAACCCATGATCAGGCCGTGGAAGCATTCAAAACAGCAAAAGAGCCCATCGTGGTGCAGGTCTTAAGGAGAACACCACGCACAAAAATATTCACACCTTCTCCTGAGTCTCAGCTGGTAGACATGAGCACCCAAACTGATATCACCTTTGAGCATATCATGGCTCTGACTAAAATGGGATCTCCTACCCCACCA------GTCATGGATTCCTATCTGTTGCCAGAAGAG------------------------------------------CATTCATCAACTCATGAATACTTTGATCCAAATGACTACATGGGAAGCATTCATCAAGAAATGGACAGAGATGAGCTTGAATTAGAGGAAGTAGACTTATATAGACTGAATAGCCAAGACAAACTTGGGCTCACTGTGTGTTACAGAACAGATGATGAGGATGACATTGGCATTTACATAAGCGAGATTGATCCCAACAGCATTGCTGCAAAAGATGGTCGCATACGAGAGGGAGACCGCATTATTCAAATTAATGGCATAGAGGTACAAAACCGAGAAGAAGCAGTAGCACTTCTCACCAGTGAAGAGAGTAAGAATGTCTCCTTACTTGTAGCAAGACCTGAAATCCAGCTGGATGAAGGCTGGCTGGATGATGATAGAAATGATTTTCTGGATGATTTGCACATGGATATGCTGGAAGAACAACATCACCAGGCAATGCAGTTTACTGCAAACGTGCTTCAGCAGAAAAAGCATGAGGAGGACGGAGGCACCACCGACACCGCAACCATATTATCTAACCAACACGAGAAGGACAGTGGTGTGGGACGCACTGATGAGAGTACT------------------CGAAATGACGAGAGCTCGGAGCAGGAGAACAATGCCGATGATCACACCCCATCTTCCGCCACTTTAGGGAGTCAGCAGAAGCGAATGTACAGCCAGGACACCCTGGGAAGCGGAGATGTGCCATTTAGCAACGAATCCTTTATCTCAGCTGACTGCCCCGACACCGATTTCCTGGGGATCCCAGTGGAAGAGTGCGAGCGGTTCCGGGAGCTCCTGGAATTAAAATGTCAAGTGAAGAGCACCAACCCCTACAGCCTCTACTATCCCAGCAGTGCCCTGGAA---ATGAATAAAAGTGACCATGAGAGTGTGGACCGCGAGCTGGAGATGCTGAATGAAGAACTGCGCACTATAGAATTGGAGTGTCTGAATATCGTGAGAGCTCACAAAATGCAGCAGCTCAAGGAGCAATACAGAGAGTCCTGGATGCTCCACAATAGCGGGTTCCGCAACTATAACACCAGCATTGACGCCCGGAGACACGAGCTCTCAGACATCACCGAACTCCCCGAGAAGTCAGATAAAGACAGCTCGAGTGCGTACAACACAGGCGAGAGCTGTCGGAGCACCCCGCTGACCCTGGAGATCTCCCCTAATAACTCACTGCATCGAATTGCAGAAACCGTGGGCTGCCAAGGCAGTGAAGGGGCAGTGAGCAGTGGCGCAGCAAACAAGGCAACCCAGAAGAACCTGCTAGCCATTACCGAGAGTCAGGACACCGACGAGGTCAAGTATGGCCCCTCTCCCAAGGATCTTGACCTTAGCAAGCAGCTGGAAAACAAAGACCAAAAAACCGGTGATGGAAGCAAAAGTCCCACTCAAGTTCCAAAATTTGGGGGCTCCTACCTTTCATCTTACCACAACTCTCCCTATAAACACGCTCACATCCCTGCTCACGCCAAACATTATCAGAGCTACATGCAGCTGATCCAGCAGAAATCTGCAGTGGAGTACGCCCAGAGCCAGATGAGCCTGGTGAGCATGTGCAAAGACTTGAATTCCTCCAATCAATCAGAACCCAGAATGGAATGGAAAGTGAAGATAAGGAGCGATGGAACCCGCTACATCACCAAGAGGCCCGTCAGAGACAGGCTCCTGCGAGAACGAGCCCTCAAGATCAGAGAAGAACGGAGCGGCATGACAACTGACGATGATGCCATCAGTGAATTGAAGATGGGCCGTTACTGGAGCAAAGAAGAACGCAAACAGCATGTAGTGAAGGCCAAGGAGCAAAGGAGAAGGCGTGAGTTCATGATGCAGAGCAGGTTGGATTGTTTGAGAGAGCAGCAAGGGGCAGAAGAAAAGAAGGAAATGAATATCATTGAACTAAGTCACAAAAAAATGATGAAGAAAAGAAACAAGAAGATCTTTGACAATTGGATGACAATTCAAGAACTACTAACCCACGGCACAAAGTCGCCCGACGGCAGTAGGGTGTACAATTCCTTCTTATCAGTGACCACGGTATAA
>mouse_ENSMUSG00000035357
ATGGGTTTCGAGTTGGATCGCTTCGACGGCGACGTGGACCCTGATCTGAAGTGCGCCTTGTGCCACAAGGTCCTGGAGGACCCGCTGACCACCCCGTGCGGCCACGTATTCTGCGCCGGCTGCGTGCTGCCCTGGGTAGTGCAGGAGGGCAGCTGCCCCGCGCGTTGTCGCGGTCGCCTATCGGCCAAGGAGCTCAACCACGTCCTGCCCCTCAAGCGTCTCATCCTCAAGTTGGACATCAAGTGCGCGCACGCGGCGCGGGGCTGCGGCCGGGTGGTCAAGTTGCAGGACTTGCCCGAGCACCTGGAGCGCTGCGACTTCGCGCCCGCGCGCTGCCGCCACGCGGGCTGCGGCCAGCTGCTGCTGCGACGCGACGTGGAGGCCCACATGCGCGACGCGTGCGACGCGCGGCCCGTGGGTCGCTGCCAGGAGGGCTGCGGGCTGCCGCTGACGCACGGCGAGCAGCGGGCGGGCGGCCACTGCTGCGCGCGGGCTCTGCGGGCGCACAACGGAGCGCTGCAGGCCCGCCTGGGCGCGCTGCACAAGGCGCTCAAGAAGGAGGCGCTGCGGGCCGGCAAGCGCGAGAAGTCGCTGGTGGCGCAGCTGGCCGCCGCGCAGCTCGAACTGCAGATGACCGCGCTGCGCTACCAGAAGAAGTTCACCGAGTACAGCGCGCGCCTCGACTCGCTCAGCCGCTGCGTGGCCGCGCCGCCAGGCGGCAAGGGAGAAGAGACCAAAAGCCTGACTCTTGTCCTGCATCGGGACTCTGGCTCCCTGGGATTCAATATCATTGGCGGCCGACCCTGTGTGGACAATCAAGATGGATCCTCCAGTGAAGGAATCTTTGTATCCAAAATAGTTGACAGCGGGCCTGCTGCCAAGGAAGGAGGCCTGCAAATTCATGACAGGATTATTGAGGTCAACGGCAAAGACTTATCCCGAGCAACTCATGACCAGGCTGTGGAAGCTTTCAAGACAGCCAAGGAGCCCATTGTGGTGCAGGTGTTGAGGAGGACACCTCGAACCAAGATGTTCACGCCTGCCTCAGAGTCGCAGCTGGTAGACACGGGCACCCAAACCGACATCACCTTTGAGCACATCATGGCCCTGACAAAGATGTCTTCTCCCAGCCCACCT------GTGCTAGACCCCTACCTGCTGCCTGAAGAG------------------------------------------CATCCCGCATCCCATGACTACTATGATCCCAATGACTACATGGGGGATATCCATCAGGACATGGACAGAGAAGAGCTGGAGCTGGAAGAAGTGGGCCTCTACAGGATGAACAGCCAGGACAAGCTGGGTCTCACTGTGTGCTACCGGACGGATGACGAAGATGACATTGGGATATATATAAGTGAGATTGACCCTAACAGCATTGCAGCCAAGGATGGACGGATCCGTGAAGGAGATCGCATCATCCAGATTAATGGCATCGAAGTACAGAACCGTGAAGAGGCCGTGGCGCTTCTAACCAGTGAAGAAAACAAGAACTTTTCATTGCTGATTGCAAGGCCTGAGCTCCAGCTGGATGAGGGCTGGATGGACGACGACAGGAACGACTTCCTGGATGACTTACACATGGACATGCTGGAGGAACAGCATCACCAGGCCATGCAGTTCACCGCCAGTGTGCTCCAGCAGAAGAAGCATGAGGAAGACGGTGGGACCACAGACACAGCCACCATCTTATCCAACCAGCACGAGAAAGACAGTGGTGTCGGGCGAACGGATGAGAGCACC------------------CGCAATGATGAGAGCTCAGAACAGGAGAATAACGGTGAAGATGCTACGGCATCCGCCAACCCGCTGGCAGGCCAGAGGAAGCTGACCTGTAGCCAGGACACCCTGGGCAGTGGCGACCTGCCTTTCAGCAATGAGTCCTTCATCTCTGCGGACTGTACCGATGTGGACTACCTGGGCATCCCAGAGGATGAGTGCGAGCGTTTTCGCGAACTGCTGGAGCTCAAGTGCCAAGTGCAGAGCGCCAGCCCCTACAGCCTGTACTACCCTAGCAGCCCACTGGATGCTGCTGGCAAGAGTGACCCCGAGAGCGTGGACAAGGAGCTGGAGCTACTCAATGAGGAGTTGCGCAGCATCGAGCTGGAGTGCCTGAGCATCGTGCGCGCGCACAAGATGCAACAGCTCAAGGAACAGTACCGTGAGTCCTGGATGCTGCACCACAGTGGCTTCCGCAACTACAACACCAGTGTGGACGTGCGCCGCCATGAGCTCTCGGACATCACTGAGCTGCCGGAGAAGTCAGACAAGGATAGTTCAAGCGCCTACAACACGGGGGAGAGCTGCAGAAGTACCCCACTCACCCTGGAGATCTCTCCGGACAACTCCCTGCGGAGAGTAGCCGAGGGC------------AGTAGTGAAGGGGCCACAGCTAACATCGAAGCTTACAGGCCATCCCCCAAGAATCTGCTCGCCATCACTGAGGACCCTGAAGTAAGCACCCCAAGCTATAACCCTAGTGCCAAAGAGCTGGACCCCAGCCAGGCTTTGGAGATCAAAGAACGCCGAGGTAGCGATGGCAGCAGGAGCCCCACCGCCAGCCCAAAGCTGGGCAATGCCTACCTGCCCTCATACCACCACTCCCCCTACAAACACGCGCACATCCCAGCTCACGCGCAACACTACCAGAGCTACATGCACCTGATCCAGCAGAAGTCAGCAGTGGAGTATGCGCAGAGCCAGATGAGCCTGGTGAGCATGTGCAAGGACTTGAACTCTTCTAACTCTGTGGAACCCAGGATGGAATGGAAAGTGAAGATCCGCAGTGACGGGACGCGCTACATCACCAAGAGGCCGGTGCGTGACAGGCTGCTGCGGGAGCGTGCGCTGAAGATCCGCGAGGAGCGCAGTGGCCTGACCACGGATGATGACGCCATGAGTGAGATGAAGATGGGGCGCTACTGGAGCAAGGAGGAGCGCAAGCAACATCTGGTGAAGGCCAAGGAGCAGAGGCGGAGGCGCGAGTTTATGATGCAGAGCAGGCTGGATTGTCTGAAGGAGCAGCAGGCCTCCGACGACAGGAAGGAGATGAACATCCTGGAACTGAGCCACAAAAAGATGATGAAGAAGAGGAACAAAAAGATCTTTGACAATTGGATGACTATCCAAGAACTCTTAACCCACGGCACAAAATCGCCAGACGGCACTAGGGTATACAATTCCTTCCTGTCGGTGACTACTGTATAA
>macaque_ENSMMUG00000012661
ATGGGCTTCGAGCTGGACCGCTTCGACGGCGACGTGGACCCGGACTTGAAGTGCGCGCTGTGCCACAAGGTCCTGGAGGACCCGCTGACCACGCCGTGCGGCCACGTCTTCTGCGCCGGCTGCGTGCTGCCCTGGGTGGTGCAGGAGGGCAGCTGCCCGGCGCACTGCCGCGGTCGCCTGTCGGCCAAAGAGCTCAACCACGTCCTACCGCTCAAGCGCCTTATCCTCAAGCTGGACATCAAGTGCGCCTACGCGGCGCGCGGCTGCGGCCGGGTGGTCAAGCTGCAGCAGCTGCCGGAGCACCTCGAGCGCTGCGACTTCGCGCCCGCGCGCTGTCGCCACGCGGGCTGCGGCCAGGTGCTGCTGCGGCGCGACGTGGAGGCGCACATGCGCGACGCGTGCGACGCGCGGCCCGTGGGCCGCTGCCAGGAGGGCTGCGGGCTGCCCTTGACGCACGGCGAGCAGCGCGCGGGCGGCCACTGCTGCGCGCGAGCGCTGCGGGCGCACAACGGCGCGCTGCAGGCCCGCTTGGGCGCTCTGCACAAGGCGCTCAAGAAGGAGGCGCTGCGCGCTGGGAAGCGCGAGAAGTCGCTGGTGGCCCAGCTGGCCGCGGCGCAGCTCGAGCTGCAGATGACCGCGCTGCGCTACCAGAAGAAATTCACCGAATACAGCGCGCGCCTCGACTCGCTCAGCCGCTGCGTGGCCGCGCCGCCCGGCGGCAAGGGCGAAGAAACCAAAAGCCTGACTCTTGTCCTGCATCGGGACTCTGGCTCCCTGGGATTCAATATTATTGGTGGCCGGCCGAGTGTGGATAACCACGATGGATCATCCAGTGAAGGAATCTTTGTATCCAAGATAGTTGACACTGGGCCCGCAGCCAAGGAAGGAGGCCTGCAAATTCATGACAGGATTATTGAGGTCAACGGCAAAGACTTGTCCAGAGCAACTCATGACCAGGCTGTGGAAGCTTTCAAGACAGCCAAGGAGCCCATAGTGGTGCAGGTGTTGAGAAGAACACCAAGGACCAAAATGTTCACGCCTCCATCAGAGTCGCAGCTGGTGGACACGGGAACCCAAACCGACATCACCTTTGAACATATCATGGCCCTCACTAAGATGTCCTCTCCCAGCCCGCCC------GTGCTGGATCCCTATCTCTTGCCAGAGGAG------------------------------------------CATCCCTCAGCCCATGAATACTACGATCCAAATGACTACATTGGAGACATCCATCAGGAGATGGACAGGGAGGAGCTGGAGCTGGAGGAAGTGGACCTCTACAGAATGAACAGCCAGGACAAGCTGGGCCTCACTGTGTGCTACCGGACAGACGATGAAGATGACATTGGGATTTATATCAGTGAGATTGACCCTAACAGCATTGCAGCCAAGGATGGGCGCATCCGAGAAGGAGACCGCATTATCCAGATCAATGGGATAGAGGTGCAGAACCGAGAAGAGGCTGTGGCTCTTCTAACCAGTGAAGAAAATAAAAACTTTTCATTGCTGATTGCAAGGCCTGAACTCCAGCTGGATGAGGGCTGGATGGACGATGACAGGAATGACTTTCTGGATGACCTGCACATGGACATGCTGGAGGAGCAGCACCACCAGGCCATGCAATTCACAGCTAGCGTGCTTCAGCAGAAGAAGCACGAGGAAGACGGTGGGACCACAGATACAGCCACCATCTTGTCCAACCAGCACGAGAAGGACAGCGGTGTGGGGCGGACCGACGAGAGCACC------------------CGCAATGACGAGAGCTCGGAGCAAGAGAACAACGGCGACGATGCCACCGCATCCTCCAACCCGCTGGCGGGGCAGAGGAAGCTAACCTGCAGCCAGGACACCTTGGGCAGTGGCGACCTACCCTTCAGCAACGAGTCCTTCATCTCGGCCGACTGCACGGACGCCGACTACCTGGGGATCCCAGTGGACGAGTGCGAGCGCTTCCGCGAGCTCCTGGAGCTCAAGTGCCAGGTGAAGAGCGCCACTCCTTATGGCTTGTACTACCCTAGCGGCCCCCTGGAC---GCCGGCAAGAGCGACCCCGAGAGCGTGGACAAGGAGCTGGAGCTGCTGAACGAGGAGCTGCGCAGCATCGAGCTGGAGTGCCTGAGCATCGTGCGCGCCCACAAGATGCAGCAGCTCAAGGAACAGTACCGCGAGTCCTGGATGCTACATAACAGCGGCTTCCGCAACTACAACACCAGCATTGACGTGCGTAGGCACGAGCTCTCGGACATCACCGAGCTCCCGGAGAAATCCGACAAGGACAGCTCGAGCGCCTACAACACGGGCGAGAGCTGCCGCAGTACCCCGCTCACCCTGGAGATCTCCCCCGACAACTCCTTGAGGAGAGCAGCGGAGGGCATCAGCTGCCCGAGCACCGAAGGGGCTGTGGCGACCACGGAAGCCTATGGGCCAGCCCCAAAGAATCTGCTCTCCATCACGGAAGATCCCGAAGTGGGCACCCCTACCTATAGCCCATCCCTGAAGGAGCTGGACCCTAGCCAGCCCCTGGAAAGCAAAGAGCGGAGAGCCAGCGACGGGAGCCGGAGCCCCACGCCCAGCCAGAAGCTGGGCAGCGCCTACCTGCCCACCTACCACCACTCCCCATACAAGCACGCACACATCCCGGCGCACGCCCAGCACTACCAGAGCTACATGCAGCTGATCCAGCAGAAGTCGGCCGTGGAGTACGCGCAGAGCCAGATGAGCCTGGTGAGCATGTGCAAGGACCTGAGCTCCCCCACCCCGTCGGAGCCGCGCATGGAGTGGAAGGTGAAGATTCGCAGCGACGGGACGCGCTACATCACCAAGAGGCCCGTGCGGGACCGCCTGCTGCGGGAGCGCGCCCTGAAGATCCGGGAAGAGCGCAGCGGCATGACCACCGACGACGACGCGGTGAGCGAGATGAAGATGGGGCGCTACTGGAGCAAGGAGGAGAGGAAGCAGCACTTGGTGAAGGCCAAGGAGCAGCGGCGGCGGCGCGAGTTCATGATGCAGAGCAGGTTGGATTGTCTCAAGGAGCAGCAAGCAGCCGACGACAGGAAGGAGATGAACATCCTGGAACTAAGCCACAAAAAGATGATGAAGAAGAGGAATAAAAAAATCTTCGATAACTGGATGACGATCCAGGAACTCTTAACCCACGGCACAAAATCCCCGGACGGCACTAGAGTATACAATTCCTTCCTATCGGTGACTACTGTATAA
>gorilla_ENSGGOG00000008313
ATGGGCTTCGAGCTGGACCGCTTCGACGGCGACGTGGACCCGGACCTGAAGTGCGCGCTGTGCCACAAGGTCCTGGAGGACCCGCTGACCACGCCGTGCGGCCACGTCTTCTGCGCCGGCTGCGTGCTGCCCTGGGTGGTGCAGGAGGGCAGCTGCCCGGCACGCTGCCGCGGTCGCCTGTCGGCCAAAGAGCTCAACCACGTCCTGCCGCTCAAGCGCCTTATCCTCAAGCTGGACATCAAGTGCGCGTACGCGGCGCGCGGCTGCGACCGGGTGGTCAAGCTGCAGCAGCTGCCGGAGCACCTCGAGCGCTGCGACTTCGCGCCCGCGCGCTGTCGCCACGCGGGTTGCGGCCAGGTGCTGCTGCGGCGCGACGTGGAGGCGCACATGCGCGACGCGTGCGACGCGCGGCCAGTGGGCCGCTGCCAGGAGGGCTGCGGGCTGCCCTTGACGCACGGCGAGCAGCGCGCGGGCGGCCACTGCTGCGCGCGAGCGCTGCGGGCGCACAACGGCGCGCTCCAGGCCCGCCTGGGCGCGCTGCACAAGGCGCTCAAGAAGGAGGCGCTGCGCGCTGGGAAGCGCGAGAAGTCGCTGGTGGCCCAGCTGGCCGCGGCGCAGCTTGAGCTGCAGATGACCGCGCTGCGCTACCAGAAGAAATTCACCGAATACAGCGCGCGCCTCGACTCGCTCAGCCGCTGCGTGGCCGCGCCGCCCGGCGGCAAGGGCGAAGAAACCAAAAGTCTGACTCTTGTCCTGCATCGGGACTCCGGCTCCCTGGGATTCAATATTATTGGTGGCCGGCCGAGTGTGGATAACCACGATGGATCATCCAGTGAAGGAATCTTTGTATCCAAGATAGTTGACAGTGGGCCTGCAGCCAAGGAAGGAGGCCTGCAAATTCATGACAGGATTATTGAGGTCAACGGCAAAGACTTATCCAGAGCAACTCATGACCAGGCTGTGGAAGCTTTCAAGACAGCCAAGGAGCCCATAGTGGTGCAGGTGTTGAGAAGAACACCAAGGACCAAAATGTTCACGCCTCCATCAGAGTCGCAGCTGGTGGACACGGGAACCCAAACCGACATCACCTTTGAACATATCATGGCCCTCACTAAGATGTCCTCTCCCAGCCCACCG------GTGCTGGATCCCTATCTCTTGCCAGAGGAG------------------------------------------CATCCCTCAGCCCATGAATACTACGATCCAAATGACTACATTGGAGACATCCATCAGGAGATGGACAGGGAGGAGCTGGAGCTGGAGGAAGTGGACCTCTACAGAATGAACAGCCAGGACAAGCTGGGCCTCACTGTGTGCTACCGGACGGACGATGAAGACGACATTGGGATTTATATCAGTGAGATTGACCCTAACAGCATTGCAGCCAAGGATGGGCGCATCCGAGAAGGAGACCGCATTATCCAGATTAATGGGATAGAGGTGCAGAACCGTGAAGAGGCTGTGGCTCTTCTAACCAGTGAAGAAAATAAAAACTTTTCATTGCTGATTGCAAGGCCTGAACTCCAGCTGGATGAGGGCTGGATGGACGATGACAGGAACGACTTTCTGGATGACCTGCACATGGACATGCTGGAGGAGCAGCACCACCAGGCCATGCAATTCACAGCTAGCGTGCTTCAGCAGAAGAAGCACGACGAAGACGGTGGGACCACAGATACAGCTACCATCTTGTCCAACCAGCACGAGAAGGACAGCGGTGTGGGGCGGACCGACGAGAGCACC------------------CGTAATGACGAGAGCTCGGAGCAAGAGAACAATGGCGACGACGCCACCGCATCCTCCAACCCGCTGGCGGGGCAGAGGAAGCTCACCTGCAGCCAGGACACCTTGGGCAGCGGCGACCTGCCCTTCAGCAACGAGTCTTTCATTTCGGCCGACTGCACGGACGCCGACTACCTGGGGATCCCGGTGGACGAGTGCGAGCGCTTCCGCGAGCTCCTGGAGCTCAAGTGCCAGGTGAAGAGCGCCACCCCTTACGGCCTGTACTACCCTAGCGGCCCCCTGGAC---GCCGGCAAGAGTGACCCTGAGAGCGTGGACAAGGAGCTGGAGCTGCTGAACGAGGAACTGCGCAGCATCGAGCTGGAGTGCCTGAGCATCGTGCGCGCCCACAAGATGCAGCAGCTCAAGGAGCAGTACCGTGAGTCCTGGATGCTGCACAACAGCGGCTTCCGCAACTACAACACCAGCATCGACGTGCGCAGACACGAGCTCTCAGACATCACCGAGCTCCCGGAGAAATCCGACAAGGACAGCTCGAGCGCCTACAACACAGGCGAGAGCTGCCGCAGCACCCCGCTCACCCTGGAGATCTCCCCCGACAACTCCTTGAGGAGAGCGGCGGAGGGCATCAGCTGCCCGAGCAGCGAAGGGGCTGTGGGGACCACGGAAGCCTACGGGCCAGCCTCCAAGAATCTGCTCTCCATCACGGAAGATCCCGAAGTGGGCACCCCTACCTATAGCCCGTCCCTGAAGGAGCTGGACCCCAACCAGCCCCTGGAAAGCAAAGAGCGGAGAGCCAGCGACGGGAGCCGGAGCCCCACGCCCAGCCAGAAGCTGGGCAGCGCCTACCTGCCCTCCTATCACCACTCCCCATACAAGCACGCGCACATCCCGGCGCACGCCCAGCACTACCAGAGCTACATGCAGCTGATCCAGCAGAAGTCGGCCGTGGAGTACGCGCAAAGCCAGATGAGCCTGGTGAGCATGTGCAAGGACCTGAGCTCTCCCACCCCGTCGGAGCCGCGCATGGAGTGGAAGGTGAAGATCCGCAGCGACGGGACGCGCTACATCACCAAGAGGCCCGTGCGGGACCGCCTGCTGCGGGAGCGCGCCCTGAAGATCCGGGAAGAGCGCAGCGGCATGACCACCGACGACGACGCGGTGAGCGAGATGAAGATGGGGCGCTACTGGAGCAAGGAGGAGAGGAAGCAGCACCTGGTGAAGGCCAAGGAGCAGCGGCGGCGGCGCGAGTTCATGATGCAGAGCAGGTTGGATTGTCTCAAGGAGCAGCAAGCAGCCGATGACAGGAAGGAGATGAACATTCTCGAACTGAGCCACAAAAAGATGATGAAGAAGAGGAATAAAAAAATCTTCGATAACTGGATGACGATCCAAGAACTCTTAACCCACGGCACAAAATCCCCGGACGGCACTAGAGTATACAATTCCTTCCTATCGGTGACTACTGTATAA
>chimp_ENSPTRG00000015109
ATGGGCTTCGAGCTGGACCGCTTCGACGGCGACGTGGACCCGGACCTGAAGTGCGCGCTCTGCCACAAGGTCCTGGAGGACCCGCTGACCACGCCGTGCGGCCACGTCTTCTGCGCCGGCTGCGTGCTGCCCTGGGTGGTGCAGGAGGGCAGCTGCCCGGCGCGCTGCCGCGGTCGCCTGTCGGCCAAAGAGCTCAACCACGTCCTGCCGCTCAAGCGCCTTATCCTCAAGCTGGACATCAAGTGCGCGTACGCGGCGCGCGGCTGCGGCCGGGTGGTCAAGCTGCAGCAGCTGCCGGAGCACCTCGAGCGCTGCGACTTCGCGCCCGCGCGCTGTCGCCACGCGGGTTGTGGCCAGGTGCTGCTGCGGCGCGACGTGGAGGCGCACATGCGCGACGCGTGCGACGCGCGGCCAGTGGGCCGCTGCCAGGAGGGCTGCGGGCTGCCCTTGACGCACGGCGAGCAGCGCGCGGGCGGCCACTGCTGCGCGCGAGCGCTGCGGGCGCACAACGGCGCGCTCCAGGCCCGCCTGGGCGCGCTGCACAAGGCGCTCAAGAAGGAGGCGCTGCGCGCTGGGAAGCGCGAGAAGTCGCTGGTGGCCCAGCTGGCCGCGGCGCAGCTTGAGCTGCAGATGACCGCGCTGCGCTACCAGAAGAAATTCACCGAATACAGCGCGCGCCTCGACTCGCTCAGCCGCTGCGTGGCCGCGCCGCCCGGCGGCAAGGGCGAAGAAACCAAAAGTCTGACTCTTGTCCTGCATCGGGACTCCGGCTCCCTGGGATTCAATATTATTGGTGGCCGGCCGAGTGTGGATAACCACGATGGATCATCCAGTGAAGGAATCTTTGTATCCAAGATAGTTGACAGTGGGCCTGCAGCCAAGGAAGGAGGCCTGCAAATTCATGACAGGATTATTGAGGTCAACGGCAAAGACTTATCCAGAGCAACTCATGACCAGGCTGTGGAAGCTTTCAAGACAGCCAAGGAGCCCATAGTGGTGCAGGTGTTGAGAAGAACACCAAGGACCAAAATGTTCACGCCTCCATCAGAGTCGCAGCTGGTGGACACGGGAACCCAAACCGACATCACCTTTGAACATATCATGGCCCTCACTAAGATGTCCTCTCCCAGCCCACCC------GTGCTGGATCCCTATCTCTTGCCAGAGGAG------------------------------------------CATCCTTCAGCCCATGAATACTACGATCCAAATGACTACATTGGAGACATCCATCAGGAGATGGACAGGGAGGAGCTGGAGCTGGAGGAAGTGGACCTCTACAGAATGAACAGCCAGGACAAGCTGGGCCTCACTGTGTGCTACCGGACGGACGATGAAGACGACATTGGGATTTATATCAGTGAG---------------------------------------------------------------ATTAATGGGATAGAGGTGCAGAACCGTGAAGAGGCTGTGGCTCTTCTAACCAGTGAAGAAAATAAAAACTTTTCATTGCTGATTGCAAGGCCTGAACTCCAGCTGGATGAGGGCTGGATGGACGATGACAGGAACGACTTTCTGGATGACCTGCACATGGACATGCTGGAGGAGCAGCACCACCAGGCCATGCAATTCACAGCTAGCGTGCTTCAGCAGAAGAAGCACGACGAAGACGGTGGGACCACAGATACAGCCACCATCTTGTCCAACCAGCACGAGAAGGACAGCGGTGTGGGGCGGACCGACGAGAGCACC------------------CGTAATGACGAGAGCTCGGAGCAAGAGAACAATGGCGACGACGCCACCGCATCCTCCAACCCGCTGGCGGGGCAGAGGAAGCTCACCTGCAGCCAGGACACCTTGGGCAGCGGCGACCTGCCCTTCAGCAACGAGTCTTTCATTTCGGCCGACTGCACGGACGCCGACTACCTGGGGATCCCGGTGGACGAGTGCGAGCGCTTCCGCGAGCTCCTGGAGCTCAAGTGCCAGGTGAAGAGCGCCACCCCTTACGGCCTGTACTACCCTAGCGGCCCCCTGGAC---GCCGGCAAGAGTGACCCTGAGAGCGTGGACAAGGAGCTGGAGCTGCTGAACGAGGAGCTGCGCAGCATCGAGCTGGAGTGCCTGAGCATCGTGCGCGCCCACAAGATGCAGCAGCTCAAGGAGCAGTACCGCGAGTCCTGGATGCTGCACAACAGCGGCTTCCGCAACTACAACACCAGCATCGACGTGCGCAGACACGAGCTCTCAGATATCACTGAGCTCCCGGAGAAATCCGACAAGGACAGCTCGAGCGCCTACAACACAGGCGAGAGCTGCCGCAGCACCCCGCTCACCCTGGAGATCTCCCCCGACAACTCCTTGAGGAGAGCGGCGGAGGGCATCAGCTGCCCGAGCAGCGAAGGGGCTGTGGGGACCACGGAAGCCTACGGGCCAGCCTCCAAGAATCTGCTCTCCATCATGGAAGATCCCGAAGTGGGCACCCCTACCTATAGCCCGTCCCTGAAGGAGCTGGACCCCAACCAGCCCCTGGAAAGCAAAGAGCGGAGAGCCAGCGACGGGAGCCGGAGCCCCACGCCCAGCCAGAAGCTGGGCAGCGCCTACCTGCCCTCCTATCACCACTCCCCATACAAGCACGCGCACATCCCGGCGCACGCCCAGCACTACCAGAGCTACATGCAGCTGATCCAGCAGAAGTCGGCCGTGGAGTACGCGCAAAGCCAGATGAGCCTGGTGAGCATGTGCAAGGACCTGAGCTCTCCCACCCCGTCGGAGCCGCGCATGGAGTGGAAGGTGAAGATCCGCAGCGACGGGACGCGCTACATCACCAAGAGGCCCGTGCGGGACCGCCTGCTGCGGGAGCGCGCCCTGAAGATCCGGGAAGAGCGCAGCGGCATGACCACCGACGACGACGCGGTGAGCGAGATGAAGATGGGGCGCTACTGGAGCAAGGAGGAGAGGAAGCAGCACCTGGTGAAGGCCAAGGAGCAGCGGCGGCGGCGCGAGTTCATGATGCAGAGCAGGTTGGATTGTCTCAAGGAGCAGCAAGCAGCCGATGACAGGAAGGAGATGAACATTCTCGAACTGAGCCACAAAAAGATGATGAAGAAGAGGAATAAAAAAATCTTCGATAACTGGATGACGATCCAAGAACTCTTAACCCACGGCACAAAATCCCCGGACGGCACTAGAGTATACAATTCCTTCCTATCGGTGACTACTGTATAA
>bonobo_ENSPPAG00000037945
------------------------------------------------ATGTGCGCTCGCGCTCGC---------------------------------------------------------------------------------------------------------------------------------------------------------------------------------------------GCAAATACGGCCGGAGGAGTCCTGTTCCTCGGGCATTTTCCGAGGAAGTCTGGATCAATTAGGCTCAGTCCGGGGAGAGCG---------------------------------------------------------------------------------------------------------------------------AGCGAGCGCGCGGGCGGCCACTGCTGCGCGCGAGCGCTGCGGGCGCACAACGGCGCGCTCCAGGCCCGCCTGGGCGCGCTGCACAAGGCGCTCAAGAAGGAGGCGCTGCGCGCTGGGAAGCGCGAGAAGTCGCTGGTGGCCCAGCTGGCCGCGGCGCAGCTTGAGCTGCAGATGACCGCGCTGCGCTACCAGAAGAAATTCACCGAATACAGCGCGCGCCTCGACTCGCTCAGCCGCTGCGTGGCCGCGCCGCCCGGCGGCAAGGGCGAAGAAACCAAAAGTCTGACTCTTGTCCTGCATCGGGACTCCGGCTCCCTGGGATTCAATATTATTGGTGGCCGGCCGAGTGTGGATAACCACGATGGATCATCCAGTGAAGGAATCTTTGTATCCAAGATAGTTGACAGTGGGCCTGCAGCCAAGGAAGGAGGCCTGCAAATTCATGACAGGATTATTGAGGTCAACGGCAAAGACTTATCCAGAGCAACTCATGACCAGGCTGTGGAAGCTTTCAAGACAGCCAAGGAGCCCATAGTGGTGCAGGTGTTGAGAAGAACACCAAGGACCAAAATGTTCACGCCTCCATCAGAGTCGCAGCTGGTGGACACGGGAACCCAAACCGACATCACCTTTGAACATATCATGGCCCTCACTAAGATGTCCTCTCCCAGCCCACCC------GTGCTGGATCCCTATCTCTTGCCAGAGGAG------------------------------------------CATCCTTCAGCCCATGAATACTACGATCCAAATGACTACATTGGAGACATCCATCAGGAGATGGACAGGGAGGAGCTGGAGCTGGAGGAAGTGGACCTCTACAGAATGAACAGCCAGGACAAGCTGGGCCTCACTGTGTGCTACCGGACGGACGATGAAGACGACATTGGGATTTATATCAGTGAGATTGACCCTAACAGCATTGCAGCCAAGGATGGGCGCATCCGAGAAGGAGACCGCATTATCCAGATTAATGGGATAGAGGTGCAGAACCGTGAAGAGGCTGTGGCTCTTCTAACCAGTGAAGAAAATAAAAACTTTTCATTGCTGATTGCAAGGCCTGAACTCCAGCTGGATGAGGGCTGGATGGACGATGACAGGAACGACTTTCTGGATGACCTGCACATGGACATGCTGGAGGAGCAGCACCACCAGGCCATGCAATTCACAGCTAGCGTGCTTCAGCAGAAGAAGCACGACGAAGACGGTGGGACCACAGATACAGCCACCATCTTGTCCAACCAGCACGAGAAGGACAGCGGTGTGGGGCGGACCGACGAGAGCACC------------------CGTAATGACGAGAGCTCGGAGCAAGAGAACAATGGCGACGACGCCACCGCATCCTCCAACCCGCTGGCGGGGCAGAGGAAGCTCACCTGCAGCCAGGACACCTTGGGCAGCGGCGACCTGCCCTTCAGCAACGAGTCTTTCATTTCGGCCGACTGCACGGACGCCGACTACCTGGGGATCCCGGTGGACGAGTGCGAGCGCTTCCGCGAGCTCCTGGAGCTCAAGTGCCAGGTGAAGAGCGCCACCCCTTACGGCCTGTACTACCCTAGCGGCCCCCTGGAC---GCCGGCAAGAGTGACCCTGAGAGCGTGGACAAGGAGCTGGAGCTGCTGAACGAGGAGCTGCGCAGCATCGAGCTGGAGTGCCTGAGCATCGTGCGCGCCCACAAGATGCAGCAGCTCAAGGAGCAGTACCGCGAGTCCTGGATGCTGCACAACAGCGGCTTCCGCAACTACAACACCAGCATCGACGTGCGCAGACACGAGCTCTCAGATATCACTGAGCTCCCGGAGAAATCCGACAAGGACAGCTCGAGCGCCTACAACACAGGCGAGAGCTGCCGCAGCACCCCGCTCACCCTGGAGATCTCCCCCGACAACTCCTTGAGGAGAGCGGCGGAGGGCATCAGCTGCCCGAGCAGCGAAGGGGCTGTGGGGACCACGGACGCCTACGGGCCAGCCTCCAAGAATCTGCTCTCCATCATGGAAGATCCCGAAGTGGGCACCCCTACCTATAGCCCGTCCCTGAAGGAGCTGGACCCCAACCAGCCCCTGGAAAGCAAAGAGCGGAGAGCCAGCGACGGGAGCCGGAGCCCCACGCCCAGCCAGAAGCTGGGCAGCGCCTACCTGCCCTCCTATCACCACTCCCCATACAAGCACGCGCACATCCCGGCGCACGCCCAGCACTACCAGAGCTACATGCAGCTGATCCAGCAGAAGTCGGCCGTGGAGTACGCGCAAAGCCAGATGAGCCTGGTGAGCATGTGCAAGGACCTGAGCTCTCCCACCCCGTCGGAGCCGCGCATGGAGTGGAAGGTGAAGATCCGCAGCGACGGGACGCGCTACATCACCAAGAGGCCCGTGCGGGACCGCCTGCTGCGGGAGCGCGCCCTGAAGATCCGGGAAGAGCGCAGCGGCATGACCACCGACGACGACGCGGTGAGCGAGATGAAGATGGGGCGCTACTGGAGCAAGGAGGAGAGGAAGCAGCACCTGGTGAAGGCCAAGGAGCAGCGGCGGCGGCGCGAGTTCATGATGCAGAGCAGGTTGGATTGTCTCAAGGAGCAGCAAGCAGCCGATGACAGGAAGGAGATGAACATTCTCGAACTGAGCCACAAAAAGATGATGAAGAAGAGGAATAAAAAAATCTTCGATAACTGGATGACGATCCAAGAACTCTTAACCCACGGCACAAAATCCCCGGACGGCACTAGAGTATACAATTCCTTCCTATCGGTGACTACTGTATAA
>human_ENSG00000121440
ATGGGCTTCGAGCTGGACCGCTTCGACGGCGACGTGGACCCGGACCTGAAGTGCGCGCTGTGCCACAAGGTCCTGGAGGACCCGCTGACCACGCCGTGCGGCCACGTCTTCTGCGCCGGCTGCGTGCTGCCCTGGGTGGTGCAGGAGGGCAGCTGCCCGGCGCGCTGCCGCGGTCGCCTGTCGGCCAAAGAGCTCAACCACGTCCTGCCGCTCAAGCGCCTTATCCTCAAGCTGGACATCAAGTGCGCGTACGCGACGCGCGGCTGCGGCCGGGTGGTCAAGCTGCAGCAGCTGCCGGAGCACCTCGAGCGCTGCGACTTCGCGCCCGCGCGCTGTCGCCACGCGGGTTGCGGCCAGGTGCTGCTGCGGCGCGACGTGGAGGCGCACATGCGCGACGCCTGCGACGCGCGGCCAGTGGGCCGCTGCCAGGAGGGCTGCGGGCTACCCTTGACGCACGGCGAGCAGCGCGCGGGCGGCCACTGCTGCGCGCGAGCGCTGCGGGCGCACAACGGCGCGCTCCAGGCCCGCCTGGGCGCGCTGCACAAGGCGCTCAAGAAGGAGGCGCTGCGCGCTGGGAAGCGCGAGAAGTCGCTGGTGGCCCAGCTGGCCGCGGCGCAGCTTGAGCTGCAGATGACCGCGCTGCGCTACCAGAAGAAATTCACCGAATACAGCGCGCGCCTCGACTCGCTCAGCCGCTGCGTGGCCGCGCCGCCCGGCGGCAAGGGCGAAGAAACCAAAAGTCTGACTCTTGTCCTGCATCGGGACTCCGGCTCCCTGGGATTCAATATTATTGGTGGCCGGCCGAGTGTGGATAACCACGATGGATCATCCAGTGAAGGAATCTTTGTATCCAAGATAGTTGACAGTGGGCCTGCAGCCAAGGAAGGAGGCCTGCAAATTCATGACAGGATTATTGAGGTCAACGGCAGAGACTTATCCAGAGCAACTCATGACCAGGCTGTGGAAGCTTTCAAGACAGCCAAGGAGCCCATAGTGGTGCAGGTGTTGAGAAGAACACCAAGGACCAAAATGTTCACGCCTCCATCAGAGTCTCAGCTGGTGGACACGGGAACCCAAACCGACATCACCTTTGAACATATCATGGCCCTCACTAAGATGTCCTCTCCCAGCCCACCC------GTGCTGGATCCCTATCTCTTGCCAGAGGAG------------------------------------------CATCCCTCAGCCCATGAATACTACGATCCAAATGACTACATTGGAGACATCCATCAGGAGATGGACAGGGAGGAGCTGGAGCTGGAGGAAGTGGACCTCTACAGAATGAACAGCCAGGACAAGCTGGGCCTCACTGTGTGCTACCGGACGGACGATGAAGACGACATTGGGATTTATATCAGTGAGATTGACCCTAACAGCATTGCAGCCAAGGATGGGCGCATCCGAGAAGGAGACCGCATTATCCAGATTAATGGGATAGAGGTGCAGAACCGTGAAGAGGCTGTGGCTCTTCTAACCAGTGAAGAAAATAAAAACTTTTCATTGCTGATTGCAAGGCCTGAACTCCAGCTGGATGAGGGCTGGATGGATGATGACAGGAACGACTTTCTGGATGACCTGCACATGGACATGCTGGAGGAGCAGCACCACCAGGCCATGCAATTCACAGCTAGCGTGCTGCAGCAGAAGAAGCACGACGAAGACGGTGGGACCACAGATACAGCCACCATCTTGTCCAACCAGCACGAGAAGGACAGCGGTGTGGGGCGGACCGACGAGAGCACC------------------CGTAATGACGAGAGCTCGGAGCAAGAGAACAATGGCGACGACGCCACCGCATCCTCCAACCCGCTGGCGGGGCAGAGGAAGCTCACCTGCAGCCAGGACACCTTGGGCAGCGGCGACCTGCCCTTCAGCAACGAGTCTTTCATTTCGGCCGACTGCACGGACGCCGACTACCTGGGGATCCCGGTGGACGAGTGCGAGCGCTTCCGCGAGCTCCTGGAGCTCAAGTGCCAGGTGAAGAGCGCCACCCCTTACGGCCTGTACTACCCTAGCGGCCCCCTGGAC---GCCGGCAAGAGTGACCCTGAGAGCGTGGACAAGGAGCTGGAGCTGCTGAACGAAGAGCTGCGCAGCATCGAGCTGGAGTGCCTGAGCATCGTGCGCGCCCACAAGATGCAGCAGCTCAAGGAGCAGTACCGCGAGTCCTGGATGCTGCACAACAGCGGCTTCCGCAACTACAACACCAGCATCGACGTGCGCAGACACGAGCTCTCAGATATCACCGAGCTCCCGGAGAAATCCGACAAGGACAGCTCGAGCGCCTACAACACAGGCGAGAGCTGCCGCAGCACCCCGCTCACCCTGGAGATCTCCCCCGACAACTCCTTGAGGAGAGCGGCGGAGGGCATCAGCTGCCCGAGCAGCGAAGGGGCTGTGGGGACCACGGAAGCCTACGGGCCAGCCTCCAAGAATCTGCTCTCCATCACGGAAGATCCCGAAGTGGGCACCCCTACCTATAGCCCGTCCCTGAAGGAGCTGGACCCCAACCAGCCCCTGGAAAGCAAAGAGCGGAGAGCCAGCGACGGGAGCCGGAGCCCCACGCCCAGCCAGAAGCTGGGCAGCGCCTACCTGCCCTCCTATCACCACTCCCCATACAAGCACGCGCACATCCCGGCGCACGCCCAGCACTACCAGAGCTACATGCAGCTGATCCAGCAGAAGTCGGCCGTGGAGTACGCGCAAAGCCAGATGAGCCTGGTGAGCATGTGCAAGGACCTGAGCTCTCCCACCCCGTCGGAGCCGCGCATGGAGTGGAAGGTGAAGATCCGCAGCGACGGGACGCGCTACATCACCAAGAGGCCCGTGCGGGACCGCCTGCTGCGGGAGCGCGCCCTGAAGATCCGGGAAGAGCGCAGCGGCATGACCACCGACGACGACGCGGTGAGCGAGATGAAGATGGGGCGCTACTGGAGCAAGGAGGAGAGGAAGCAGCACCTGGTGAAGGCCAAGGAGCAGCGGCGGCGGCGCGAGTTCATGATGCAGAGCAGGTTGGATTGTCTCAAGGAGCAGCAAGCAGCCGATGACAGGAAGGAGATGAACATTCTCGAACTGAGCCACAAAAAGATGATGAAGAAGAGGAATAAGAAAATCTTCGATAACTGGATGACGATCCAAGAACTCTTAACCCACGGCACAAAATCCCCGGACGGCACTAGAGTATACAATTCCTTCCTATCGGTGACTACTGTATAA
