# Supplementary material for: Adaptive Evolution and Functional Differentiation of Testis-Expressed Genes in Theria
Source: Animals (Basel). 2024 Aug 9;14(16):2316. doi: 10.3390/ani14162316 (PMC11350913; doi:10.3390/ani14162316)
Supplement: Supplementary file 1 [file animals-14-02316-s001.zip › Data Sheet 4.FASTA]

>human_NM_001010000
---------------------------------------------------------------------------------------------------------------------------------------------------------------------------MRKKDKQSIRDVRDIFGVSESPPRDTCGNHTNQLDGTKEERELPRVIKTSGSMPDDASLNSTTLSDASQDKEGSFAVPRSDSVAILETIPVLPVHSNGSPEPGQPVQNAISDDDFLEKNIPPEAEELSFEVSYSEMVTEALKRNK-LKKSEIKKEDYVLTKFNVQKTRFGLTEAGDLSAEDMKKIRHLSLIELTAFFDAFGIQLKRNKTEKVKGRDNGIFGVPLTVLLDGDRKKDPGVKVPLVLQKFFEKVEESGLESEGIFRLSGCTAKVKQYREELDAKFNADKFKWDKMCHREAAVMLKAFFRELPTSLFPVEYIPAFISLMERGPHVKVQFQALHLMVMALPDANRDAAQALMTFFNKVIANESKNRMSLWNISTVMAPNLFFSRSKHSDYEELLLANTAAHIIRLMLKYQKILWKVPSFLITQVRRMNEATML-LKKQLP---SVRKLLRRKTLERETASPKTS------KVLQKSPSARRMSDVPEGVIRVHAPLLSKVSMAIQLNNQTKAKDILAKFQYENSHGSSECIKIQNQRLYEIGGNIGEHCLDPDAYILDVYRINPQAEWVIKPQQSS
>chimp__ENSPTRP00000049491
MEVEDSGGVVLTAYHSYARAQPPNAESRCAPRAAASHPLS-----RKSIPRCRRINRMLSNESLHPPAFSRSNSEASVDS-ASMEDFWREIESIKDSSMGGQEEPPP------AEVTPVDEGELEAEWLQDVGLSTLISGDEEEDGKALLSTLTRTQAAAVEKRYNTYTQTMRKKNKQSIRDVRDIFGVSESPPRDTCGNHTNQLDGTKEERELPRVIKTSGSMPDDASLNSTTLSDASQDKEGSFAVPRSDSVAILETIPVVPVHSNGSPEPGQPVQNAISDDDFLEKNIPPEAEELSFEVSYSEMVTEALKRNK-LKKSEIKKEDYVLTKFNVQKTRFGLTEAGDLSAEDMKKIRHLSLIELTAFFDAFGIQLKRNKTEKVKGRDNGIFGVPLTVLLDSDRKKDAGVKVPLVLQKFFEKVEESGLESEGIFRLSGCTAKVKQYREELDAKFNADKFKWDKMCHREAAVMLKAFFRELPTSLFPVEYIPAFISLMERGPHVKVQFQALHLMVMALPDANRDAAQALMTFFNKVIANESKNRMSLWNISTVMAPNLFFSRSKHSDYEELLLANTAAHIIRLMLKYQKILWKVPSFLITQVRRMNEATML-LKKQLP---SVRKLLRRKTLERETASPKTS------KVLQKSPSARRMSDVPEGVIRVHAPLLSKVSMAIQLNNQTKAKDILAKFQYENSHGSSECIKIQNQRLYEVGGNIGEHCLDPDAYILDVYRINPQAEWVIKPQPSS
>bonobo_ENSPPAP00000008052
----------------------------------------------KSIPRCRRINRMLSNESLHPPAFSRSNSEASVDS-ASMEDFWREIESIKDSSMGGQEEPPP------AEVTPVDEGELEAEWLQDVGLSTLISGDEEEDGKALLSTLTRTQAAAVEKRYNTYTQTMRKKNKQSIRDVRDIFGVSESPPRDTCGNHTNQLDGTKEERELPRVIKTSGSMPDDASLNSTTLSDASQDKEGSFAVPRSDSVAILETIPVVPVHSNGSPEPGQPVQNAISDDDFLEKNIPPEAEELSFEVSYSEMVTEALKRNK-LKKSEIKKEDYVLTKFNVQKTRFGLTEAGDLSAEDMKKIRHLSLIELTAFFDAFGIQLKRNKTEKVKGRDNGIFGVPLTVLLDSDRKKDPGVKVPLVLQKFFEKVEESGLESEGIFRLSGCTAKVKQYREELDAKFNADKFKWDKMCHREAAVMLKAFFRELPTSLFPVEYIPAFISLMERGPHVKVQFQALHLMVMALPDANRDAAQALMTFFNKVIANESKNRMSLWNISTVMAPNLFFSRSKHSDYEELLLANTAAHIIRLMLKYQKILWKVPSFLITQVRRMNEATML-LKKQLP---SVRKLLRRKTLERETASPKTS------KVLQKSPSARRMSDVPEGVIRVHAPLLSKVSMAIQLNNQTKAKDILAKFQYENSHGSSECIKIQNQRLYEVGGNIGEHCLDPDAYILDVYRINPQAEWVIKPQPSS
>gorilla_ENSGGOP00000000521
MEVEDSGGVVLTAYHSYARAQPPNAESRCAPRAAASHPLS-----RKSIPRCRRINRMLSNESLHPPAFSRSNSEASVDS-ASMEDFWREIESIKDSSMGGQEEPPP------AEVTPVDEGELEAEWLQDVGLSTLISGDEEEDGKALLSTLTRTQAAAVEKRYNTYTQTMRKKNKQSIRDVRDIFGVSESPPRDTCGNHTNQLDGTKEERELPRVIKTSGSMPDDASLNSTTLSDASQDKEGSFAVPRSDSVAVLETIPVLPVHSNGSPEPGQPVQNAISDDDYLEKNIPPEAEELSFEVSYSEMVTEALKRNK-LKKSEIKKEDYVLTKFIVQKTRFGLTEAGDLSAEDMKKIRHLSLIELTAFFDAFGIQLKRNKTEKVKGRDNGIFGVPLTVLLDSDRKKDPGVKVPLVLQKFFEKVEESGLESEGIFRLSGCTAKVKQYREELDAKFNADKFKWDKMCHREAAVMLKAFFRELPTSLFPVEYIPAFISLMERGPHVKVQFQALHLMVMALPDANRDAAQALMTFFNKVIANESKNRMSLWNISTVMAPNLFFSRSKHSDYEELLLANTAAHIIRLMLKYQKILWKVPSFLITQVRRMNEATML-LKKQLP---SVRKLLRRKTLERETASPKTS------KVLQKSPSARRMSDVPEGVIRVHAPLLSKVSMAIQLNNQTKAKDILAKFQYENSHGSSECIKIQNQRLYEIGGNIGEHCLDPDAYILDVYRINPQAEWVIKPQPSS
>macaque_ENSMMUP00000041319
MEVEDSGGVVLTAYHSYARAQPPNAESRCAPRAAASHPLS-----RKSIPRCRRINRMLSNESLHPPAFSRSNSEASVDS-ASMEDFWREIGSIKESSMGGQEEPPP------AEVTPADEGELEAEWLQDVGLSTLISGDEEEDGKALLSTLTRTQAAAVEKRYNTYTQTMRKKNKQSVRDVRDIFGVRESPPRDSCDNHTNQLDGTKEERELPTVIKASG------------------------------SMAILETIPDLPVHSNGSPEPGQPVQNAVSDDDYLEKNIPPEAEELSFEVSYSEMVTEALKRNK-LKKSDIKKEDYVLTKFIVQKTRFGLTEAGDLSAEDMKKIRHLSLIELTAFFDAFGIQLKRNKTEKVKGRDNGIFGVPLTVLLDSDRKKDPGVKVPLVLQKFFEKVEESGLESEGIFRLSGCTAKVKQYREELDAKFNADKFKWDKMCHREAAVMLKAFFRELPTSLFPVEYIPAFISLMERGPHVKVQFQALHLMIMALPDANRDTAEALMTFFSKVIANESKNRMSLWNISTVMAPNLFFSRSKHSDYEELLLANTAAHIIRLMLKYQKILWKVPSFLITQVRRMNEATML-LKKQLP---SVRKLLRRRTLERETASPKTS------KVLQKSPSARRMSDVPEGVIRVHAPLLSKVSMAIQLNNQTKAKDILAKFQYENSHGSSECIKIQNQRLYEIGGNIGEHCLDPDAYILDVYRINPQAEWVIKPQPSS
>mouse_ENSMUSP00000024840
MEVEDSGGVVLTAYHSHARSQPQGAEPRCASR--ASHPLS-----RKSIPRCRRINRMLSNESLHPPSFSRSNSQASVDSSASMEEFLREIESIKESSVGASQEQPPTAAAAAAEVKPVDEGELEAEWLQDVGLSTLISGNEEEDGKALLSTLTRTQAAAVKKRYNTYTQTLRKKNKQPVRDVRDIFGVSESPPSDSC-EHATQLDGTKEEKDLPGVTKTSRPLPDDASLSSTTLSNGAQDEEGGFVALQSGSVSILEAIPDIAVHTNGSADAEQSVQSTLSDDDYHGKNVPAEAEELSFEVSYSEMVTEMPDRNK-WKKSDIKKEDYVLTKFIIQKTRFGLTETGDLSVEDMKKIRHLSLIELTAFFDAFGIQLKRNKTERVRGRDNGIFGVPLTVLLDNDRKKDPAVKVPLVLQKFFQKVEESGLESEGIFRLSGCTAKVKQYREELDARFNADKFKWDKMCHREAAVMLKAFFRELPTSLFPVEYIPAFISLMERGPDIKVQFQALHLMVMALPDANRDTAQALMAFFNKVIANESKNRMNLWNISTVMAPNLFFSRSKHSDCEELLLANTATHIIRLMLKYQKILWKVPSFLITQVRRMNEATML-LKKQLP---SMKKLLRRKTLDREVSILKTS------KVPQKSPSSRRMSDVPEGVIRVHAPLLSKVSMAIQLNSQTKAKDILAKFQYENSHGSSEHIKMQNQRLYEVGGNIGQHCLDPDAYILDVYHINPHAEWVIKP----
>opossum_ENSMODP00000035312
MEIKDSGSVVLTAYHSYAPSRIPRIEASFVPEIAATPPSGHSISSRKSLPRCRRINRMLSNESLHPPPFSRSNSQASVDS-TSMEDFWCEVESIKENSEGGQEEQTV------AEVKPADEGELEAEWLQDVGLSTLISGAEEEDGQALLSTLTRTQAAAVQKRYNTYTQTMRKKNKHSVRDVRDIFGVAESPP--------------------------------------------------------PFEPVPVSLVPANGVQVSGKKPVWKAVNSNSCLDCGLDKDTPSVAEELSFEVSFSESITEIPKEKEGLKTQRFKKEDSSLTKFIVRKSRFGLTEVGDLSVEDMKKIRYLSLIELTAFYDALGIELKRDRTDKVKGRENGLFGVPLTVLLENDQKKFPGIKVPLIFQKLLQKLEETGLETEGILRVPGSASRVKNLRQELESKFYEDTFDWDQVRNNDAAGLLKMFIRDLPSPLFTVEYLPAFIALVERISKIKLQLQALHLLIMLLPDANRDTAKAFLIFLKKVVANEGKNKMSLWNVSMIVAPNLFIYKGKRSNQEEMQAAATTAHIVRLLIRYQDILWTVPSFLITQVRKMNDAAINNTKKQLIFDKSMKKLLRRKTLERERPEKIEATSPRTSKTLPTSPSSRRKSDIPEGVIRVHAPLHSKVSMAIQLNGQTKAKDILARFQCENSRDSPGSLKTQNQSLYEIGGNIGQHCLDPDAYMLDVYHANPQAEWVMKPKTS-
>Tdevil__XM_023496236
---------------------------------------------------------MLSNESLHPLTFSRSNSQASVDS-TSMEDFWCEVESIKENSESGQEEQTV------TEVKPADEGELEAEWLQDVGLSTLISGAEEEDGQALLSTLTRTQAAAVQKRYNTYTQTMRKKNKHAVRDVRDIFGVAESPP--------------------------------------------------------SFEPVPVSLVPANGVQVPGKKPVWKAVNSNSCLDCGLDKDTPSVAEELSFEVSFSESITEIPKEKEGLKSQRFKKEDSSLTKFIVRKSRFGLTEVGDLSVEDMKKIRYLSLIELTAFYDALGIELKRDRTDKVKGRENGLFGVPLNVLLENDQKKFPGIKVPLIFQKLLQKLEETGLETEGILRVPGSASRVKNLRQELESKFYEDTFDWDQVRNNDAAGLLKMFIRELPSPLFTVEYLPAFIALVERISKIKLQLQALHLLIMLLPDANRDTAKAFLIFLKKVVANEGKNKMSLWNVSMIVAPNLFIYKGKRSNQEEMQAAATTAHIVRLLIRYQDILWTVPSFLITQVRKMNEAAINNTKKQLIFDKSMRKLLRRKTLERERPEKIEAPSPRTSKTLPTSPSSRRKSDIPEGVIRVHAPLHSKVSMAIQLNGQTKAKDILARFHCENSHDSPSSIKTQNQSLYEIGGNIGQHCLDPDAYMLDVYHVNPHAEWVIKPKTS-
>platypus_ENSOANP00000000696
-----------------------------------------------------------------------------------------------------------------------------------------------------------------------------------------------------------------------------------------------------------------------------------------------------------------------------------------------------------------------------------------------------------------------------------------------------------------------------------------MFIRDLPSLLFTVEYLPAFIALVERISKIKLQLQALHLLIMLLPDANRDTAKAFLTFLKKVIANEGKNKMSLWNVSMIVAPNLFIYKGKRSNQEEMQTAATTAHIVRLLIRYQDILWTVPAFLISQVRKMNEAAINNTKKQLMFDKSVRKLLRRKTMDRERPERPE-------------------SDIPEGVIRVYAPLHSKVSMAIQLNSQTKAKDILARFHCENSYGSPSSIKVQSQSLYEIGGNIGQHCLDPDAYMLDVYHANPQAEWVIKPKTS-
>chick_ENSGALP00000023759
-----------------------------------------------------------------------------------------------------------------------------------------------------------------------------------------------------------------------------------------------------------------------------------------------------------------------------------------------------------------------------------------------------------------------------------------------------------------------------------------MFIRELPSPLFTVEYLPAFITLVEKIPKIKLQLQALHLLIMLLPEANRDTAKAFLQFLKKVVANEGKNKMNLWNVSMIVAPNLFIYKGKRANQQEMQAAATTAHIVRLLIRYQDILWTVPSFLISQVRKMNEAAINNSKRQLMFDKGVRKLLRRKTMERERPERPEG-----AVTFPPYL----QSDIPEGVIRVYAPLHSKVSMAIQLNSQTKAKDILARFHCENSRGLSQNVRSQIQSLHEVGGNIGQHCLDPDAYMLDVYRANPQAEWVIKPKAS-
