# Supplementary material for: Adaptive Evolution and Functional Differentiation of Testis-Expressed Genes in Theria
Source: Animals (Basel). 2024 Aug 9;14(16):2316. doi: 10.3390/ani14162316 (PMC11350913; doi:10.3390/ani14162316)
Supplement: Supplementary file 1 [file animals-14-02316-s001.zip › Table S1.XLSX]

## Sheet: Sheet1
	Table S1.
human	◯	◯	×	◯	×	◯	×	×	×	◯	×	◯
chimpanzee	◯	◯	×	◯	×	◯	×	×	×	◯	×	◯
bonobo	◯	◯	×	◯	×	◯	×	×	×	◯	×	◯
gorilla	◯	◯	×	◯	×	◯	×	×	×	◯	×	◯
macaque	◯	◯	×	◯	×	◯	×	×	×	◯	×	◯
mouse	◯	◯	×	◯	×	◯	×	×	×	◯	×	◯
Tasmanian devil	◯	◯	×	◯	×	×	◯	◯	×	◯	◯	×
opossum	◯	◯	×	◯	×	×	◯	◯	◯	×	×	◯
platypus	◯	◯	×	×	◯	×	◯	×	×	◯	×	◯
chicken	◯	×	◯	×	◯	×	◯	×	×	◯	×	◯
No. of genes	2989	53	20	15	18	0	3	22	12	79	107	19
◯	RPKM >1
×	RPKM <= 1
