# Supplementary material for: Adaptive Evolution and Functional Differentiation of Testis-Expressed Genes in Theria
Source: Animals (Basel). 2024 Aug 9;14(16):2316. doi: 10.3390/ani14162316 (PMC11350913; doi:10.3390/ani14162316)
Supplement: Supplementary file 1 [file animals-14-02316-s001.zip › Table S4.XLSX]

## Sheet: Table 1
Table S4
		Left Reads	Right Reads	Mapped reads	Rate of mapped reads (%)
	Testis-idx2	33364381	33208638	36546718	54.9
	Brain-idx7	24286948	24028232	25170232	52.1
