# Supplementary material for: Adaptive Evolution and Functional Differentiation of Testis-Expressed Genes in Theria
Source: Animals (Basel). 2024 Aug 9;14(16):2316. doi: 10.3390/ani14162316 (PMC11350913; doi:10.3390/ani14162316)
Supplement: Supplementary file 1 [file animals-14-02316-s001.zip › Tables S2, S3.XLSX]

## Sheet: Table S2
Opossum-specific testis-expressed gene
SLC5A7	Solute carrier family 5 member 7
CA1	Carbonic anhydrase 1
B3GALT5	Beta-1,3-galactosyltransferase 5
PTPRR	Protein tyrosine phosphatase, receptor type R
FOXN1	Forkhead box N1
FSHB	Follicle stimulating hormone beta subunit
CLDN16	Claudin 16
FGF22	Fibroblast growth factor 22
IL22	Interleukin 22
TAC1	Tachykinin precursor 1
P2RY12	Purinergic receptor P2Y12
AOAH	Acyloxyacyl hydrolase
Mammal-specific testis-expressed gene
NOL4	Nucleolar protein 4
LRAT	Lecithin retinol acyltransferase
RIPK2	Receptor interacting serine/threonine kinase 2
RIPK1	Receptor interacting serine/threonine kinase 1
RBP1	Retinol binding protein 1
FBXL4	F-box and leucine rich repeat protein 4
TOX	Thymocyte selection associated high mobility group box
EHD4	EH domain containing 4
LGALS3	Galectin 3
INPPL1	Inositol polyphosphate phosphatase like 1
SLC41A2	Solute carrier family 41 member 2
ANXA1	Annexin A1
INPP4B	Inositol polyphosphate-4-phosphatase type II B
SLCO2B1	Solute carrier organic anion transporter family member 2B1
PRKAR2B	Protein kinase cAMP-dependent type II regulatory subunit beta
SACS	Sacsin molecular chaperone
STXBP5	Syntaxin binding protein 5
SDK2	Sidekick cell adhesion molecule 2
APBB3	Amyloid beta precursor protein binding family B member 3
CDC42EP4	CDC42 effector protein 4
DHX32	DEAH-box helicase 32 (putative)
DPEP1	Dipeptidase 1
GDPD4	Glycerophosphodiester phosphodiesterase domain containing 4
ABHD3	Abhydrolase domain containing 3
PAPOLG	Poly(A) polymerase gamma
TSHZ2	Teashirt zinc finger homeobox 2
COL15A1	Collagen type XV alpha 1 chain
ZFPM2	Zinc finger protein, FOG family member 2
PHLDA3	Pleckstrin homology like domain family A member 3
CNGA4	Cyclic nucleotide gated channel alpha 4
HELQ	Helicase, POLQ like
KREMEN1	Kringle containing transmembrane protein 1
PARD3	Par-3 family cell polarity regulator
RASD1	Ras related dexamethasone induced 1
PCGF2	polycomb group ring finger 2
GALNT12	Polypeptide N-acetylgalactosaminyltransferase 12
GALNT10	Polypeptide N-acetylgalactosaminyltransferase 10
TSPAN18	Tetraspanin 18
LAMA1	Laminin subunit alpha 1
CMTM6	CKLF like MARVEL transmembrane domain containing 6
CDON	Cell adhesion associated, oncogene regulated
TSKU	Tsukushi, small leucine rich proteoglycan
PKDCC	Protein kinase domain containing, cytoplasmic
MMEL1	Membrane metalloendopeptidase like 1
BTG4	BTG anti-proliferation factor 4
PLEKHO2	Pleckstrin homology domain containing O2
CCNJL	Cyclin J like
TM4SF1	Transmembrane 4 L six family member 1
GBE1	1,4-alpha-glucan branching enzyme 1
PDGFC	Platelet derived growth factor C
CDK14	Cyclin dependent kinase 14
DCBLD1	Discoidin, CUB and LCCL domain containing 1
ITPRIP	Inositol 1,4,5-trisphosphate receptor interacting protein
Platypus-specific testis-expressed genes
STOML3	Stomatin like 3
CD86	CD86 molecule
ASB11	Ankyrin repeat and SOCS box containing 11
CTRL	Chymotrypsin like
RBP2	Retinol binding protein 2
TOX3	TOX high mobility group box family member 3
SLC2A9	Solute carrier family 2 member 9
LRTM2	Leucine rich repeats and transmembrane domains 2
BMP3	Bone morphogenetic protein 3
SGCZ	Sarcoglycan zeta
TLL1	Tolloid like 1
ACPP	Acid phosphatase, prostate
NEXMIF	Neurite extension and migration factor
PROM2	Prominin 2
ESPNL	Espin like
XPNPEP2	X-prolyl aminopeptidase 2
LIPC	Lipase C, hepatic type
FSD2	Fibronectin type III and SPRY domain containing 2
IL1RAPL1	Interleukin 1 receptor accessory protein like 1
ENPEP	Glutamyl aminopeptidase
PCSK9	Proprotein convertase subtilisin/kexin type 9
GLRA2	Glycine receptor alpha 2
KCNJ2	Potassium voltage-gated channel subfamily J member 2
ADAMTS14	ADAM metallopeptidase with thrombospondin type 1 motif 14
EHF	ETS homologous factor
CDH9	Cadherin 9
KCNH7	Potassium voltage-gated channel subfamily H member 7
CACNA1G	Calcium voltage-gated channel subunit alpha1 G
GABRA2	Gamma-aminobutyric acid type A receptor alpha2 subunit
KCNA4	Potassium voltage-gated channel subfamily A member 4
PHEX	Phosphate regulating endopeptidase homolog X-linked
AVPR1A	Arginine vasopressin receptor 1A
GPR20	G protein-coupled receptor 20
RGS7BP	Regulator of G protein signaling 7 binding protein
PTGS2	Prostaglandin-endoperoxide synthase 2
CACNG3	Calcium voltage-gated channel auxiliary subunit gamma 3
Tasmanian devil-specific testis-expressed genes
BPIFB4	BPI fold containing family B member 4
BPIFB6	BPI fold containing family B member 6
LIF	LIF, interleukin 6 family cytokine
IL2RB	Interleukin 2 receptor subunit beta
SLC13A1	Solute carrier family 13 member 1
MLIP	Muscular LMNA interacting protein
TFAP2C	Transcription factor AP-2 gamma
IL12B	Interleukin 12B
GDNF	Glial cell derived neurotrophic factor
ZPLD1	Zona pellucida like domain containing 1
RXFP3	Relaxin/insulin like family peptide receptor 3
C8A	Complement C8 alpha chain
NETO1	Neuropilin and tolloid like 1
WDR72	WD repeat domain 72
PRKG2	Protein kinase, cGMP-dependent, type II
IRF4	Interferon regulatory factor 4
NTSR1	Neurotensin receptor 1
KERA	Keratocan
LRTM1	Leucine rich repeats and transmembrane domains 1
CALB1	Calbindin 1
GAD2	Glutamate decarboxylase 2
SLC5A12	Solute carrier family 5 member 12
SLC17A8	Solute carrier family 17 member 8
GABRR2	Gamma-aminobutyric acid type A receptor rho2 subunit
KLHL38	Kelch like family member 38
MYOG	Myogenin
KCNMB2	Potassium calcium-activated channel subfamily M regulatory beta subunit 2
MATN1	Matrilin 1, cartilage matrix protein
DNTT	DNA nucleotidylexotransferase
SAMSN1	SAM domain, SH3 domain and nuclear localization signals 1
SEMA3E	Semaphorin 3E
ALX4	ALX homeobox 4
ADGRG3	Adhesion G protein-coupled receptor G3
CHRNG	Cholinergic receptor nicotinic gamma subunit
CHRNA9	Cholinergic receptor nicotinic alpha 9 subunit
EDAR	Ectodysplasin A receptor
CNKSR2	Connector enhancer of kinase suppressor of Ras 2
POU1F1	POU class 1 homeobox 1
SLC18A2	Solute carrier family 18 member A2
FRRS1	Ferric chelate reductase 1
DBH	Dopamine beta-hydroxylase
RHAG	Rh associated glycoprotein
IYD	Iodotyrosine deiodinase
TNNT2	Troponin T2, cardiac type
PAPPA2	Pappalysin 2
IGSF6	Immunoglobulin superfamily member 6
SERPINB2	Serpin family B member 2
CNGA1	Cyclic nucleotide gated channel alpha 1
LHX8	LIM homeobox 8
PCDH20	Protocadherin-20
BMX	BMX non-receptor tyrosine kinase
BLK	BLK proto-oncogene, Src family tyrosine kinase
OLFM4	Olfactomedin 4
EGF	Epidermal growth factor
CPB2	Carboxypeptidase B2
RXFP1	Relaxin/insulin like family peptide receptor 1
GLRB	Glycine receptor beta
NPY2R	Neuropeptide Y receptor Y2
MC4R	Melanocortin 4 receptor
OTOL1	Otolin 1
SPDEF	SAM pointed domain containing ETS transcription factor
CYSLTR1	Cysteinyl leukotriene receptor 1
CAPN9	Calpain 9
BMPER	BMP binding endothelial regulator
COL10A1	Collagen type X alpha 1 chain
TBX20	T-box 20
ELF5	E74 like ETS transcription factor 5
RGS18	Regulator of G protein signaling 18
CNTN5	Contactin 5
EPHA3	EPH receptor A3
CDH10	Cadherin 10
CDH6	Cadherin 6
HTR4	5-hydroxytryptamine receptor 4
TMPRSS13	Transmembrane serine protease 13
PDX1	Pancreatic and duodenal homeobox 1
FGF3	Fibroblast growth factor 3
SLC6A5	Solute carrier family 6 member 5
CRYGN	Crystallin gamma N
GRIA3	Glutamate ionotropic receptor AMPA type subunit 3
GRIK1	Glutamate ionotropic receptor kainate type subunit 1
KCNS2	Potassium voltage-gated channel modifier subfamily S member 2
GABRG2	Gamma-aminobutyric acid type A receptor gamma2 subunit
LRRC2	Leucine rich repeat containing 2
LRRC10	Leucine rich repeat containing 10
KCNA1	Potassium voltage-gated channel subfamily A member 1
KCNA5	Potassium voltage-gated channel subfamily A member 5
KCNC1	Potassium voltage-gated channel subfamily C member 1
DNAH5	Dynein axonemal heavy chain 5
AQP4	Aquaporin 4
GCM2	Glial cells missing homolog 2
KCNQ5	Potassium voltage-gated channel subfamily Q member 5
CALHM1	Calcium homeostasis modulator 1
HAL	Histidine ammonia-lyase
SLC10A2	Solute carrier family 10 member 2
F2RL2	Coagulation factor II thrombin receptor like 2
TRAT1	T cell receptor associated transmembrane adaptor 1
RBP3	retinol binding protein 3, interstitial
ZC3H12D	Zinc finger CCCH-type containing 12D
ANKS4B	Ankyrin repeat and sterile alpha motif domain containing 4B
IBSP	Integrin binding sialoprotein
NOBOX	NOBOX oogenesis homeobox
NFKBID	NFKB inhibitor delta
SORCS1	Sortilin related VPS10 domain containing receptor 1
ICOS	Inducible T cell costimulator
SST	Somatostatin
NT5C1A	5,-nucleotidase, cytosolic IA
CBLN4	Cerebellin 4 precursor

## Sheet: Table S3
Loss of testis expression in eutherian mammals.
RFLNA	refilin A
GPR155	G protein-coupled receptor 155
ZDHHC15	zinc finger DHHC-type containing 15
KIAA1549L	KIAA1549 like
MYB	MYB proto-oncogene, transcription factor
CLDN19	claudin 19
ABCC8	ATP binding cassette subfamily C member 8
CASS4	Cas scaffolding protein family member 4
PRLR	Prolactin receptor
PRRG4	Proline rich and Gla domain 4
PAK5	P21 (RAC1) activated kinase 5
CSMD2	CUB and Sushi multiple domains 2
CAMK2A	Calcium/calmodulin dependent protein kinase II alpha
SLC7A9	Solute carrier family 7 member 9
FRAS1	Fraser extracellular matrix complex subunit 1
ZC3H12B	Zinc finger CCCH-type containing 12B
ST8SIA4	ST8 alpha-N-acetyl-neuraminide alpha-2,8-sialyltransferase 4
MDGA2	MAM domain containing glycosylphosphatidylinositol anchor 2
Loss of testis expression in marsupial mammals.
RAB27A	RAS oncogene family 27A
MGST2	microsomal glutathione S-transferase 2
The loss of testis expression in therians.
DAO	D-amino acid oxidase
OPCML	Opioid binding protein/cell adhesion molecule like
SLC18A1	Solute carrier family 18 member A1
TBXT	T-box transcription factor T
NYAP2	Neuronal tyrosine-phosphorylated phosphoinositide-3-kinase adaptor 2
ENPP7	Ectonucleotide pyrophosphatase/phosphodiesterase 7
AMDHD1	Amidohydrolase domain containing 1
C2orf54	Chromosome 2 open reading frame 54
Loss of testis expression in Tasmanian devil
SINHCAF	SIN3-HDAC complex associated factor
EIF2D	Eukaryotic translation initiation factor 2D
TOP1	DNA topoisomerase I
PFKFB3	6-phosphofructo-2-kinase/fructose-2,6-biphosphatase 3
CALD1	Caldesmon 1
KIF2B	Kinesin family member 2B
MRPS18A	Mitochondrial ribosomal protein S18A
METRNL	Meteorin like, glial cell differentiation regulator
C9orf24	Chromosome 9 open reading frame 24
TP53TG5	TP53 target 5
CCDC63	Coiled-coil domain containing 63
VAC14	Vac14, PIKFYVE complex component
Loss of testis expression in marsupials or chicken-specific testis-expressed genes
WISP1	WNT1 inducible signaling pathway protein 1
DKK2	Dickkopf WNT signaling pathway inhibitor 2
ST6GALNAC5	ST6 N-acetylgalactosaminide alpha-2,6-sialyltransferase 5
ARL14	ADP ribosylation factor like GTPase 14
BTBD11	BTB domain containing 11
LRIT2	Leucine rich repeat, Ig-like and transmembrane domains 2
FAM19A1	Family with sequence similarity 19 member A1, C-C motif chemokine like
HNF1A	HNF1 homeobox A
IMPG2	Interphotoreceptor matrix proteoglycan 2
CRYBA1	Crystallin beta A1
TLX1	T cell leukemia homeobox 1
KCNJ5	Potassium voltage-gated channel subfamily J member 5
KRT9	Keratin 9
EGFL6	EGF like domain multiple 6
SCNN1G	Sodium channel epithelial 1 gamma subunit
SCNN1B	Sodium channel epithelial 1 beta subunit
NR0B2	Nuclear receptor subfamily 0 group B member 2
LAMP5	Lysosomal associated membrane protein family member 5
FGFBP1	Fibroblast growth factor binding protein 1
GPR139	G protein-coupled receptor 139
Loss of testis expression in platypus
TPRA1	Transmembrane protein adipocyte associated 1
MYL4	Myosin light chain 4
FADD	Fas associated via death domain
DHRS11	dehydrogenase/reductase (SDR family) member 11
HEMK1	HemK methyltransferase family member 1
MTTP	Microsomal triglyceride transfer protein
WISP2	WNT1 inducible signaling pathway protein 2
PIP5K1B	Phosphatidylinositol-4-phosphate 5-kinase type 1 beta
STOML2	Stomatin like 2
CABLES2	Cdk5 and Abl enzyme substrate 2
ARHGEF3	Rho guanine nucleotide exchange factor 3
USP3	Ubiquitin specific peptidase 3
TOM1L1	Target of myb1 like 1 membrane trafficking protein
NMNAT3	Nicotinamide nucleotide adenylyltransferase 3
TDRD7	Tudor domain containing 7
FSD1L	Fibronectin type III and SPRY domain containing 1 like
RUNX1T1	RUNX1 translocation partner 1
MAP3K5	Mitogen-activated protein kinase kinase kinase 5
PLIN1	Perilipin 1
ITPKA	Inositol-trisphosphate 3-kinase A
SEMA3C	Semaphorin 3C
ALDH1A2	Aldehyde dehydrogenase 1 family member A2
ADGRD1	Adhesion G protein-coupled receptor D1
MCF2	MCF.2 cell line derived transforming sequence
SEPT6	Septin 6
DIAPH2	Diaphanous related formin 2
FAM135B	Family with sequence similarity 135 member B
ATP11A	ATPase phospholipid transporting 11A
KIF21B	Kinesin family member 21B
FLNB	Filamin B
TTC39B	Tetratricopeptide repeat domain 39B
AXIN2	Axin 2
ELMO3	Engulfment and cell motility 3
SWAP70	Switching B cell complex subunit SWAP70
TGDS	TDP-glucose 4,6-dehydratase
PNPLA6	Patatin like phospholipase domain containing 6
TAF4B	TATA-box binding protein associated factor 4b
GRIP1	Glutamate receptor interacting protein 1
SDC4	Syndecan 4
LPIN1	Lipin 1
TUBGCP2	Tubulin gamma complex associated protein 2
LZTS3	Leucine zipper tumor suppressor family member 3
RAI14	Retinoic acid induced 14
ANKRD24	Ankyrin repeat domain 24
PLEKHA7	Pleckstrin homology domain containing A7
SCML2	Scm polycomb group protein like 2
MICALL2	MICAL like 2
SLC4A7	Solute carrier family 4 member 7
ACVR2B	Activin A receptor type 2B
GRTP1	Growth hormone regulated TBC protein 1
LPP	LIM domain containing preferred translocation partner in lipoma
FBLIM1	Filamin binding LIM protein 1
EPB41L4A	Erythrocyte membrane protein band 4.1 like 4A
GAMT	Guanidinoacetate N-methyltransferase
MPP7	Membrane palmitoylated protein 7
DECR2	2,4-dienoyl-CoA reductase 2
RPS6KA5	Ribosomal protein S6 kinase A5
RASL11B	RAS like family 11 member B
KIF1A	Kinesin family member 1A
CRADD	CASP2 and RIPK1 domain containing adaptor with death domain
BCDIN3D	BCDIN3 domain containing RNA methyltransferase
SNCAIP	Synuclein alpha interacting protein
RIMS3	Regulating synaptic membrane exocytosis 3
SMC5	Structural maintenance of chromosomes 5
PCTP	Phosphatidylcholine transfer protein
STARD5	StAR related lipid transfer domain containing 5
AQP11	Aquaporin 11
ENTPD1	Ectonucleoside triphosphate diphosphohydrolase 1
PURG	Purine rich element binding protein G
NSMF	NMDA receptor synaptonuclear signaling and neuronal migration factor
CERS3	Ceramide synthase 3
CEP131	Centrosomal protein 131
TATDN3	TatD DNase domain containing 3
CFLAR	CASP8 and FADD like apoptosis regulator
COPA	Coatomer protein complex subunit alpha
PAQR5	Progestin and adipoQ receptor family member 5
EMILIN2	Elastin microfibril interfacer 2
ERICH3	Glutamate rich 3
FAM161A	Family with sequence similarity 161 member A
TMEM9	Transmembrane protein 9
LRRC45	Leucine rich repeat containing 45
ARRDC1	Arrestin domain containing 1
RRAGD	Ras related GTP binding D
Loss of testis expression in opossum
SPIDR	Scaffolding protein involved in DNA repair
SH3YL1	SH3 and SYLF domain containing 1
VASH1	Vasohibin 1
DUS4L	Dihydrouridine synthase 4 like
CDK6	Cyclin dependent kinase 6
GTDC1	Glycosyltransferase like domain containing 1
GAREM1	GRB2 associated regulator of MAPK1 subtype 1
DACT1	Dishevelled binding antagonist of beta catenin 1
APOD	Apolipoprotein D
TRIB1	Tribbles pseudokinase 1
LIN28B	Lin-28 homolog B
SGSM2	Small G protein signaling modulator 2
TNFAIP2	TNF alpha induced protein 2
PRKACB	Protein kinase cAMP-activated catalytic subunit beta
MAPKAPK3	Mitogen-activated protein kinase-activated protein kinase 3
ZBTB8A	Zinc finger and BTB domain containing 8A
NT5DC2	5,-nucleotidase domain containing 2
CALML4	Calmodulin like 4
DPYSL4	Dihydropyrimidinase like 4
FAM20A	FAM20A, golgi associated secretory pathway pseudokinase
BCORL1	BCL6 corepressor like 1
SLC3A1	Solute carrier family 3 member 1
FGL2	Fibrinogen like 2
IL1R1	Interleukin 1 receptor type 1
ANO1	Anoctamin 1
ADGRG1	Adhesion G protein-coupled receptor G1
ARHGAP42	Rho GTPase activating protein 42
JADE3	Jade family PHD finger 3
FRZB	Frizzled related protein
UGGT2	UDP-glucose glycoprotein glucosyltransferase 2
PROM1	Prominin 1
ERI2	ERI1 exoribonuclease family member 2
ZNF704	Zinc finger protein 704
TTC39C	Tetratricopeptide repeat domain 39C
IKBKB	Inhibitor of nuclear factor kappa B kinase subunit beta
FAM69B	Family with sequence similarity 69 member B
EVA1C	Eva-1 homolog C
PPP2R2B	Protein phosphatase 2 regulatory subunit Bbeta
GRAMD2B	GRAM domain containing 2B
BAHCC1	BAH and coiled-coil domain-containing protein 1
GLB1	Galactosidase beta 1
ATP13A2	ATPase 13A2
ZBTB37	Zinc finger and BTB domain containing 37
ATRNL1	Attractin like 1
DUSP22	Dual specificity phosphatase 22
CCNE1	Cyclin E1
KSR1	Kinase suppressor of ras 1
ARHGAP44	Rho GTPase activating protein 44
TRIM35	Tripartite motif containing 35
PTK2B	Protein tyrosine kinase 2 beta
PRKCH	Protein kinase C eta
ELAVL4	ELAV like RNA binding protein 4
KCND3	Potassium voltage-gated channel subfamily D member 3
DOCK3	Dedicator of cytokinesis 3
CREB3L1	CAMP responsive element binding protein 3 like 1
FAM105A	Family with sequence similarity 105 member A
ZC3H15	Zinc finger CCCH-type containing 15
CELF5	CUGBP Elav-like family member 5
CRTAP	Cartilage associated protein
ANKRD16	Ankyrin repeat domain 16
GANC	Glucosidase alpha, neutral C
C15orf41	Chromosome 15 open reading frame 41
PROSER2	Proline and serine rich 2
EXTL2	Exostosin like glycosyltransferase 2
NT5E	5,-nucleotidase ecto
MFSD6	Major facilitator superfamily domain containing 6
KAZALD1	Kazal type serine peptidase inhibitor domain 1
RDM1	RAD52 motif 1
GNB5	G protein subunit beta 5
TMEM268	Transmembrane protein 268
AHSA2P	Activator of HSP90 ATPase homolog 2, pseudogene
PXDC1	PX domain containing 1
PLXDC2	Plexin domain containing 2
BLVRA	Biliverdin reductase A
SYTL4	Synaptotagmin like 4
GM2A	GM2 ganglioside activator
HYI	Hydroxypyruvate isomerase (putative)
KIAA1958	KIAA1958
CENPH	Centromere protein H
